# Supplementary material for: Genome evolution across 1,011 Saccharomyces cerevisiae isolates
Source: Nature. 2018 Apr 11;556(7701):339–44. doi: 10.1038/s41586-018-0030-5 (PMC6784862; doi:10.1038/s41586-018-0030-5)
Supplement: Supplementary file 3 — This file contains Supplementary Tables 1-21 [file 41586_2018_30_MOESM3_ESM.xls]

## Sheet: Table S1
Table S1: Overview of the S. cerevisiae collection
Aneuploid strains are described as follow in the Aneuploidies column: "aneu;+/-X*Y" with +/- the gain or loss of chromosome, X the number of supernumerary copies and Y the concerned chromosome
Isolate name	Standardized name	Isolation	Ecological origins	Geographical origins	HO deletion	Plasmid class	Plasmid CN	Ploidy	Aneuploidies	Zygosity	Total number of SNPs	Proportion of clean heterozygous SNPs (whole dataset)	Number of singletons	Mean coverage	Clades	MTA (no distribution)	Collection / Provider	Reference
EXF-5295	BFC	Kefyr	Fermentation	Slovenia	no	A	75.075	2	euploid	homozygous	42404	0	305	231.33	1. Wine/European		University of Ljubljana, Biotech Facility dept. Biology Ljubljana, Slovenia (Gunde-Cimerman N.)
CBS4458	AGL	Red wine	Wine	France	yes	A	9.94	1	euploid	homozygous	43585	0	565	921.3	1. Wine/European		CBS collection (Nguyen H.V.)
YJM434_1b	ABE	Human, clinical	Human, clinical	NA	yes	A	29.7225	1	euploid	homozygous	42562	0	117	196.82	1. Wine/European		Kruglyak Laboratory	1
YJM453	SACE_YAM	Unknown	Human, clinical	NA	no	A	70.365	2	euploid	homozygous	41676	0	139	81.72	1. Wine/European		Phaff collection	2
DBVPG1554	BKI	Wine	Wine	Dalmatia	no	A	11.615	2	euploid	homozygous	42541	0	248	242.04	1. Wine/European		DBVPG collection (Benedetta Turchetti and Pietro Buzzini)
DBVPG1794_1b	ABR	Soil	Soil	Finland	yes	A	33.6975	1	euploid	homozygous	42682	0	3	189	1. Wine/European		Kruglyak Laboratory	1
DBVPG1788_1b	ABQ	Soil	Soil	Finland	yes	A	29.26	1	euploid	homozygous	42848	0	12	202.47	1. Wine/European		Kruglyak Laboratory	1
DBVPG1790	BNV	Soil	Soil	Turku, Finland	no	A	7.695	2	euploid	homozygous	43052	0	1	256.91	1. Wine/European		DBVPG collection (Benedetta Turchetti and Pietro Buzzini)
DBVPG1795	BPB	Grape must	Wine	Illasi, Verona, Italy	no	A	11.275	2	euploid	homozygous	43363	0	393	367.74	1. Wine/European		DBVPG collection (Benedetta Turchetti and Pietro Buzzini)
DBVPG1960	BPT	Grape must	Wine	Recioto, Verona, Italy	no	A	9.075	2	euploid	heterozygous	45188	9.85439	337	255.22	1. Wine/European		DBVPG collection (Benedetta Turchetti and Pietro Buzzini)
DBVPG4162	BQM	Grape must	Wine	Reggio Emilia, Italy	no	A	7.98	2	euploid	heterozygous	45851	13.28	385	198.55	1. Wine/European		DBVPG collection (Benedetta Turchetti and Pietro Buzzini)
EXF-6761	BFK	Quercus cerris	Tree	Slovenia	no	A	54.365	2	euploid	homozygous	42620	0	310	296.47	1. Wine/European		University of Ljubljana, Biotech Facility dept. Biology Ljubljana, Slovenia (Gunde-Cimerman N.)
DBVPG4410	BQS	Wine	Wine	Italy	no	none	0	2	euploid	heterozygous	43600	5.23624	511	238.99	1. Wine/European		DBVPG collection (Benedetta Turchetti and Pietro Buzzini)
DBVPG2166	BQE	Sagrantino wine	Wine	production zone of Sagrantino wine, Montefalco, Foligno, Italy	no	A	10.305	2	euploid	heterozygous	46097	15.2765	490	185.85	1. Wine/European		DBVPG collection (Benedetta Turchetti and Pietro Buzzini)
MC5	AIN	Cooked wine (vino cotto)	Wine	Ascoli Piceno, Italy	no	none	0	2	euploid	heterozygous	44430	6.60815	677	218.25	1. Wine/European		Università politecnica delle Marche (Maurizio Ciani)
DBVPG4381	BQR	Seawater	Water	Italy	no	A	13.08	2	euploid	heterozygous	43741	4.80556	528	208.63	1. Wine/European		DBVPG collection (Benedetta Turchetti and Pietro Buzzini)
DBVPG1984	BLT	Grape must	Wine	Slovenia	no	A	8.395	2	euploid	heterozygous	45306	8.94804	596	345.67	1. Wine/European		DBVPG collection (Benedetta Turchetti and Pietro Buzzini)
CBS457	AIF	Grape must	Wine	Italy	no	A	25.905	2	euploid	heterozygous	44600	10.1009	10	223.96	1. Wine/European		CBS collection (Nguyen H.V.)
CBS1190	AQR	Wine	Wine	Germany	no	A	67.79	2	aneu;+1*11;+1*14;	heterozygous	44653	9.89855	4	215.93	1. Wine/European		CBS collection (Nguyen H.V.)
DBVPG1832	BPF	Fruit juice	Fruit	NA	no	none	0	2	euploid	heterozygous	44882	9.99287	401	258.02	1. Wine/European		DBVPG collection (Benedetta Turchetti and Pietro Buzzini)
DBVPG1973	BLR	Grape must	Wine	Greece	no	none	0	2	euploid	heterozygous	45338	10.3489	34	249.16	1. Wine/European		DBVPG collection (Benedetta Turchetti and Pietro Buzzini)
DBVPG1708	BNL	Soil	Soil	Ultura, Sweden	no	none	0	2	euploid	heterozygous	44885	8.72006	14	245.44	1. Wine/European		DBVPG collection (Benedetta Turchetti and Pietro Buzzini)
DBVPG1861	BPK	River water	Water	Rajamaki River, Finland	no	none	0	2	euploid	heterozygous	44940	9.47486	188	241.21	1. Wine/European		DBVPG collection (Benedetta Turchetti and Pietro Buzzini)
DBVPG1584	BKQ	Unknown	Unknown	Porec, Istria	no	A	40.66	2	euploid	heterozygous	44193	5.38094	754	236.78	1. Wine/European		DBVPG collection (Benedetta Turchetti and Pietro Buzzini)
DBVPG1841	BPG	Red Tecc	Unknown	Ethiopia	no	A	35.73	2	aneu;+1*1;	homozygous	41579	0	21	131.79	1. Wine/European		DBVPG collection (Benedetta Turchetti and Pietro Buzzini)
DBVPG1843	BPH	White Tecc	Unknown	Ethiopia	no	A	34.53	2	aneu;+1*1;	homozygous	42333	0	11	244.49	1. Wine/European		DBVPG collection (Benedetta Turchetti and Pietro Buzzini)
DBVPG4460	BQT	Wine	Wine	Jesi, Italy	no	A	6.235	2	euploid	homozygous	42858	0	410	251.12	1. Wine/European		DBVPG collection (Benedetta Turchetti and Pietro Buzzini)
CBS459	APT	Grape must	Wine	Italy	no	A	102.355	2	aneu;+1*14;	homozygous	42776	0	239	295.29	1. Wine/European		CBS collection (Nguyen H.V.)
DBVPG1058	BID	Baker's yeast	Bakery	Pazzaglia, Italy	no	none	0	2	euploid	homozygous	42560	0	363	255.77	1. Wine/European		DBVPG collection (Benedetta Turchetti and Pietro Buzzini)
CBS1590	AGI	Grape must / juice	Wine	Italy	no	A	0.87	2	euploid	homozygous	42994	0	339	327.56	1. Wine/European		CBS collection (Nguyen H.V.)
DBVPG1014	BHV	Grape must	Wine	Umbria, Italy	no	A	84.47	2	euploid	homozygous	42750	0	373	221.35	1. Wine/European		DBVPG collection (Benedetta Turchetti and Pietro Buzzini)
DBVPG1057	BNE	Grape must	Wine	Colli Romani, Lazio, Italy	no	A	43.095	2	euploid	homozygous	42723	0	24	224.34	1. Wine/European		DBVPG collection (Benedetta Turchetti and Pietro Buzzini)
DBVPG1599	BLA	Grape must	Wine	Cerro del Moro, La Mancha, Spain	no	A	21.15	2	euploid	homozygous	42919	0	8	266.41	1. Wine/European		DBVPG collection (Benedetta Turchetti and Pietro Buzzini)
DBVPG1596	BKT	Grape must	Wine	Santa Cruz de los Canamos, La Mancha, Spain	no	A	14.66	2	euploid	homozygous	43088	0	10	228.49	1. Wine/European		DBVPG collection (Benedetta Turchetti and Pietro Buzzini)
DBVPG1029	BIA	Fermenting Grape must	Wine	Colli di Roma, Lazio, Italy	no	A	32.985	2	euploid	homozygous	42983	0	8	193.89	1. Wine/European		DBVPG collection (Benedetta Turchetti and Pietro Buzzini)
DBVPG1564	BKL	Grape must	Wine	Dolianova, Sardinia, Italy	no	A	21.21	2	euploid	homozygous	43188	0	4	245.14	1. Wine/European		DBVPG collection (Benedetta Turchetti and Pietro Buzzini)
DBVPG1041	BIB	Grape must	Wine	Tuscany, Italy	no	A	44.21	2	euploid	homozygous	42362	0	10	116.75	1. Wine/European		DBVPG collection (Benedetta Turchetti and Pietro Buzzini)
DBVPG1555	BKK	Unknown	Unknown	Radgona, Slovenia	no	A	24.955	2	euploid	homozygous	42384	0	0	229.45	1. Wine/European		DBVPG collection (Benedetta Turchetti and Pietro Buzzini)
DBVPG1669	BLQ	Grape must	Wine	Cenicero, Rioja, Spain	no	A	41.52	2	aneu;+1*11;	homozygous	42745	0	2	295.66	1. Wine/European		DBVPG collection (Benedetta Turchetti and Pietro Buzzini)
YJM1336	SACE_YBY	Unknown	Wine	Italy	no	A	113.645	2	euploid	homozygous	43911	0	14	402.21	1. Wine/European		Phaff collection	2
YJM1526	SACE_YDF	Clinical (throat)	Human, clinical	NA	no	A	155.25	2	euploid	homozygous	43687	0	148	251.37	1. Wine/European			2
YJM1129	SACE_YDO	Non-Clinical, segregant of NRRL Y-53 (=NRRL Y-567)	Distillery	Ohio, USA	no	A	47.025	2	euploid	homozygous	42848	0	109	137.81	1. Wine/European		Phaff collection	2
CBS1586	AHG	Pear must	Fruit	NA	yes	A	31.545	1	euploid	homozygous	42683	0	381	227.73	1. Wine/European		CBS collection (Nguyen H.V.)
C6.1	AII	Palm wine	Palm wine	Cameroon	no	A	24.75	2	aneu;+1*1;	heterozygous	44147	4.63225	446	326.4	1. Wine/European			3
CBS1192	AHD	Wine	Wine	NA	yes	A	25.98	1	aneu;+1*1;	homozygous	43092	0	302	307.98	1. Wine/European		CBS collection (Nguyen H.V.)
CBS1479	AGF	Wine	Wine	NA	yes	none	0	1	euploid	homozygous	42942	0	82	474.81	1. Wine/European		CBS collection (Nguyen H.V.)
CBS1194	AHE	Wine	Wine	NA	yes	none	0	1	aneu;+1*8;	homozygous	42589	0	73	214.81	1. Wine/European		CBS collection (Nguyen H.V.)
CBS1175	AQQ	Wine	Wine	Switzerland	no	A	74.75	2	aneu;+1*9;+1*14;	heterozygous	43685	5.43436	143	174.52	1. Wine/European		CBS collection (Nguyen H.V.)
CBS1489	ASG	Tubercular lung	Human, clinical	Italy	no	A	45.87	2	aneu;+2*2;+1*3;+1*8;+1*10;	homozygous	42666	0	357	274.53	1. Wine/European		CBS collection (Nguyen H.V.)
CBS4507	ASD	Brewer's yeast, English top yeast	Beer	NA	no	none	0	2	euploid	heterozygous	43786	4.43749	1	239.36	1. Wine/European		CBS collection (Nguyen H.V.)
CBS4667	ASE	Grapes	Wine	Former Czechoslovakia	no	none	0	2	euploid	heterozygous	43656	4.46674	1	225.96	1. Wine/European		CBS collection (Nguyen H.V.)
MC7	AIQ	Spontaneous alcoholic fermentation	Fermentation	Umbria, Italy	no	A	15.465	2	euploid	heterozygous	47267	16.9209	323	251.11	1. Wine/European		Università politecnica delle Marche (Maurizio Ciani)	4
DBVPG1625	BLG	Grape must	Wine	La Enconienda, La Mancha, Spain	no	A	58.9	2	euploid	heterozygous	46748	15.1621	24	299.89	1. Wine/European		DBVPG collection (Benedetta Turchetti and Pietro Buzzini)
DBVPG1629	BLI	Grape must	Wine	La Mancha, Spain	no	A	38.595	2	euploid	heterozygous	47028	15.7459	28	371.79	1. Wine/European		DBVPG collection (Benedetta Turchetti and Pietro Buzzini)
CLIB154_1b	ACP	Wine	Wine	Russia	yes	A	21.55	1	euploid	homozygous	43074	0	221	241.15	1. Wine/European (subclade 1)		Kruglyak Laboratory	1
DBVPG1994	BQA	Grapes	Wine	Greece	no	A	9.84	2	euploid	homozygous	42970	0	215	276.98	1. Wine/European (subclade 1)		DBVPG collection (Benedetta Turchetti and Pietro Buzzini)
21-4-125	AMA	Fruit of plum tree (Prunus domestica L., 'Stanley')	Fruit	Male Zaluzie, Slovakia	no	A	42.87	3	euploid	heterozygous	47184	18.4596	320	232.09	1. Wine/European (subclade 1)		Culture collection of Yeast (Renata Vadkertiova)
21-4-111	ALQ	Leaves of Prunus domestica L., 'Stanley'	Tree	Male Zaluzie, Slovakia	no	A	56.34	2	euploid	homozygous	42959	0	138	251.03	1. Wine/European (subclade 1)		Culture collection of Yeast (Renata Vadkertiova)
CCY_21-4-120	BBI	Blossoms of plum tree (Prunus domestica L., 'Stanley')	Flower	Male Levare, Slovakia	no	A	19.91	2	euploid	homozygous	43097	0	197	279.01	1. Wine/European (subclade 1)		Culture collection of Yeast (Renata Vadkertiova)
21-4-122	ALT	Blossoms of apricot tree (Prunus armeniaca)	Flower	Male Zaluzie, Slovakia	no	A	28.19	2	euploid	homozygous	43053	0	1	221.89	1. Wine/European (subclade 1)		Culture collection of Yeast (Renata Vadkertiova)
CCY_21-4-121	BBK	Blossoms of apricot tree (Prunus armeniaca L., Madraska)	Flower	Male Zaluzie, Slovakia	no	A	42.41	2	euploid	homozygous	43352	0	1	267.87	1. Wine/European (subclade 1)		Culture collection of Yeast (Renata Vadkertiova)
EXF-5287	BFB	Plum	Nature	Slovenia	no	A	94.23	2	euploid	heterozygous	46371	16.6742	239	213.09	1. Wine/European (subclade 1)		University of Ljubljana, Biotech Facility dept. Biology Ljubljana, Slovenia (Gunde-Cimerman N.)
EXF-5297	BFD	Mashed pears	Fruit	Slovenia	no	A	62.675	2	euploid	homozygous	43547	0	219	269.98	1. Wine/European (subclade 1)		University of Ljubljana, Biotech Facility dept. Biology Ljubljana, Slovenia (Gunde-Cimerman N.)
21-4-116	ALS	Blossom of apple tree (Malus domestica)	Flower	Male levare, Slovakia	no	A	35.08	2	euploid	homozygous	43126	0	5	227.5	1. Wine/European (subclade 1)		Culture collection of Yeast (Renata Vadkertiova)
CCY_21-4-119	BBH	Blossoms of pear tree (Pyrus communis)	Flower	Male Levare, Slovakia	no	A	50.655	2	euploid	homozygous	43197	0	10	249.79	1. Wine/European (subclade 1)		Culture collection of Yeast (Renata Vadkertiova)
DBVPG1918	BPQ	Grape must	Wine	Malta	no	A	36.39	2	euploid	homozygous	42978	0	121	180.06	1. Wine/European (subclade 1)		DBVPG collection (Benedetta Turchetti and Pietro Buzzini)
DBVPG4186	BQN	Wine	Wine	Slovenia	no	A	31.12	2	euploid	homozygous	43170	0	6	196.38	1. Wine/European (subclade 1)		DBVPG collection (Benedetta Turchetti and Pietro Buzzini)
DBVPG4036	CBI	Grape must	Wine	ex Yugoslavia	no	A	42.72	2	euploid	homozygous	43172	0	7	194.4	1. Wine/European (subclade 1)		DBVPG collection (Benedetta Turchetti and Pietro Buzzini)
N493-2C	CCM	Fir tree needles	Tree	Kiev district, Ukraine	no	A	101.045	2	euploid	homozygous	43172	0	167	261.98	1. Wine/European (subclade 1)		State Research Institute of Genetics and Selection of Industrial Microorganisms (Naumov G.I.)
EXF-3387	BEP	Homemade apple vingar	Unknown	Ljubljana, Slovenia	no	A	80.05	2	euploid	heterozygous	44797	9.44483	217	235.62	1. Wine/European (subclade 1)		University of Ljubljana, Biotech Facility dept. Biology Ljubljana, Slovenia (Gunde-Cimerman N.)
DBVPG4695	BRC	Winery surface at the beginning of Vino Santo production, Lungarotti winery	Wine	Torgiano, Perugia, Italy	no	A	8.67	2	euploid	homozygous	42776	0	156	260.52	1. Wine/European (subclade 1)		DBVPG collection (Benedetta Turchetti and Pietro Buzzini)
Lib39	CGT	Fermenting grape must (white wine)	Wine	Lebanon	no	A	6.225	2	euploid	homozygous	43263	0	156	263.55	1. Wine/European (subclade 1)		INRA Gringnon, France (Nguyen H.V.)
21-4-99	ALL	River water (Danube)	Water	Bratislava, Slovakia	no	A	29.25	2	euploid	heterozygous	46123	13.9301	60	263.42	1. Wine/European		Culture collection of Yeast (Renata Vadkertiova)
21-4-101	ALM	River water (Danube)	Water	Bratislava, Slovakia	no	A	32.095	2	aneu;+1*9;	heterozygous	45766	13.3833	44	202.62	1. Wine/European		Culture collection of Yeast (Renata Vadkertiova)
CECT1478	AVH	Wine	Wine	Hungary	no	none	0	2	aneu;+1*2;+1*6;+1*7;+1*10;+1*13;+1*15;+1*16;	homozygous	42765	0	309	265.85	1. Wine/European		CECT collection
CBS1227	AHR	Abscess on epididymis	Human, clinical	Romania	yes	A	1.3575	1	euploid	homozygous	42774	0	7	268.29	1. Wine/European		CBS collection (Nguyen H.V.)
YJM244	SACE_YAD	Human	Human, clinical	Romania	no	A	60.87	2	euploid	homozygous	42587	0	1	90.94	1. Wine/European		Phaff collection	2
CBS1582	AGH	Wine	Wine	Portugal	yes	A	29.5525	1	euploid	homozygous	42592	0	318	225.47	1. Wine/European		CBS collection (Nguyen H.V.)
ZP_577	BTH	Quercus faginea	Tree	Portugal, Aldeia das Dez, S. Estrela,	no	A	7.08	2	euploid	homozygous	42813	0	337	324.44	1. Wine/European		Faculdade de Ciências e Tecnologia of Universidade NOVA de Lisboa (FCT-NOVA)(José Paulo Sampaio)
UC4	ATH	Vineyard	Wine	Germany	no	A	125.145	2	euploid	heterozygous	44025	6.01704	418	213.51	1. Wine/European		Washington University School of Medicine (Justin C Fay)	5
CLIB484	BFQ	Cider brewery, industrial raw juice	Cider	Brittany, France	no	A	20.4	2	euploid	homozygous	42381	0	5	262.64	1. Wine/European		CLIB collection (Serge Casaregola)
SRC 147	CIA	Bioindustrial strains	Industrial	Bretagne, France	no	A	41.77	2	euploid	homozygous	42511	0	6	263.23	1. Wine/European		Inserm Université P. M. Curie, Paris, France (Hennequin C.)
CLIB485	BFR	Cider brewery, industrial raw juice	Cider	Brittany, France	no	A	35.435	2	euploid	homozygous	42270	0	3	235.63	1. Wine/European		CLIB collection (Serge Casaregola)
SRC 213	CIB	Bioindustrial strains	Industrial	Bretagne, France	no	A	72.21	2	euploid	homozygous	42207	0	5	220.19	1. Wine/European		Inserm Université P. M. Curie, Paris, France (Hennequin C.)
DBVPG1978	CBG	Grape must	Wine	Slovakia	no	A	21.445	2	euploid	heterozygous	45588	13.8852	498	167.26	1. Wine/European		DBVPG collection (Benedetta Turchetti and Pietro Buzzini)
CLIB294_1b	ACF	Distillery	Distillery	France	yes	A	28.3075	1	euploid	homozygous	42639	0	252	202.32	1. Wine/European		CLIB collection / Bureau National Interprofessionnel du Cognac	1
YJM1356	SACE_YCD	Cider	Cider	NA	no	A	98.51	2	aneu;+1*1;	homozygous	43202	0	188	321.02	1. Wine/European		Phaff collection	2
CBS423	APS	Wine	Wine	Switzerland	no	A	130.905	2	aneu;+1*1;+1*8;+1*14;	heterozygous	44618	8.36882	548	218.59	1. Wine/European		CBS collection (Nguyen H.V.)
CBS1257	ARC	Wine	Wine	Germany	no	A	148.54	2	aneu;+1*14;	heterozygous	44120	6.32366	640	220.43	1. Wine/European		CBS collection (Nguyen H.V.)
EXF-5042	BER	Straw broom sink cleaning after grape pressing	Wine	Slovenia	no	A	84.99	2	euploid	heterozygous	44073	5.42055	548	251.46	1. Wine/European		University of Ljubljana, Biotech Facility dept. Biology Ljubljana, Slovenia (Gunde-Cimerman N.)
EXF-5046	BES	Grapes	Wine	Slovenia	no	A	210.24	2	euploid	heterozygous	43843	5.54935	578	238.34	1. Wine/European		University of Ljubljana, Biotech Facility dept. Biology Ljubljana, Slovenia (Gunde-Cimerman N.)
CBS1602	ARK	Must of Blanchard pears	Fruit	NA	no	A	27.59	2	aneu;+1*8;+1*13;	heterozygous	43956	4.74793	392	269.76	1. Wine/European		CBS collection (Nguyen H.V.)
PR	ATA	Vineyard	Wine	France	no	none	0	2	euploid	homozygous	42868	0	304	276.21	1. Wine/European		Washington University School of Medicine (Justin C Fay)	5
CBS2271	ARQ	Wine	Wine	Belgium	no	none	0	2	euploid	homozygous	42347	0	475	195.84	1. Wine/European		CBS collection (Nguyen H.V.)
YJM1242	SACE_YBN	Unknown	Fruit	Illinois, USA	no	A	71.935	2	euploid	homozygous	42791	0	9	216.85	1. Wine/European			2
CBS1250	APV	Cherry wine	Wine	Spain	no	A	18.42	2	euploid	homozygous	42341	0	17	225.57	1. Wine/European		CBS collection (Nguyen H.V.)
UCD_40-49	CFV	Citrus fermentation	Fruit	NA	no	A	67.445	2	aneu;+1*1;+1*4;	homozygous	42651	0	25	290.71	1. Wine/European		Phaff collection
YJM1477	SACE_YDC	Blatz beer	Beer	Ethiopia	no	A	46.605	2	euploid	homozygous	43345	0	10	294.59	1. Wine/European			2
L1528	SACE_GAP	Wine	Wine	Chile	no	A	33.37	2	euploid	homozygous	40705	0	347	19.48	1. Wine/European		Universidad de Santiago de Chile (Francisco Cubillos) and Pontificia Universidad Catolica de Chile (Claudio Martinez)	6
CBS2966a	AAI	Distillery	Distillery	Denmark	yes	none	0	1	euploid	homozygous	43085	0	18	242.7	1. Wine/European		CBS collection (Nguyen H.V.)
CBS2965	ARV	Distillery	Distillery	Denmark	no	A	87.255	2	aneu;+1*1;	homozygous	43022	0	10	253.2	1. Wine/European		CBS collection (Nguyen H.V.)
CLIB1040	BHC	Cider brewery, raw apple juice	Cider	Brittany, France	no	A	59.955	2	euploid	heterozygous	45562	5.50459	283	179.5	1. Wine/European		CLIB collection (Serge Casaregola)
CLIB1062	BHF	Cider brewery, half fermenting apple juice	Cider	Brittany, France	no	A	36.645	2	euploid	homozygous	42980	0	198	283.17	1. Wine/European		CLIB collection (Serge Casaregola)
DBVPG1601	BLB	Grape must	Wine	Casa del Rey, La Mancha, Spain	no	A	23.91	2	euploid	homozygous	42545	0	410	239.47	1. Wine/European		DBVPG collection (Benedetta Turchetti and Pietro Buzzini)
DBVPG1898	BPP	Grape must	Wine	Pantelleria, Italy	no	A	25.21	2	aneu;+1*1;	homozygous	42668	0	404	264.91	1. Wine/European		DBVPG collection (Benedetta Turchetti and Pietro Buzzini)
L-475	BTN	Wine	Wine	Chile	no	A	20.905	2	euploid	homozygous	42470	0	293	193.43	1. Wine/European		Universidad de Santiago de Chile (Francisco Cubillos) and Pontificia Universidad Catolica de Chile (Claudio Martinez)
L-304	BTL	Wine	Wine	Chile	no	A	4.995	2	euploid	homozygous	42632	0	273	210.11	1. Wine/European		Universidad de Santiago de Chile (Francisco Cubillos) and Pontificia Universidad Catolica de Chile (Claudio Martinez)
L-319	CRH	Wine	Wine	Chile	no	A	9.795	2	euploid	heterozygous	45482	9.96438	411	228.19	1. Wine/European		Universidad de Santiago de Chile (Francisco Cubillos) and Pontificia Universidad Catolica de Chile (Claudio Martinez)
YJM189	SACE_YAA	Unknown	Distillery	NA	no	A	44.98	2	euploid	homozygous	43640	0	391	167.41	1. Wine/European		Phaff collection	2
L-1183	BSP	Wine	Wine	Uruguay	no	A	13.7	2	euploid	homozygous	41722	0	306	143.26	1. Wine/European		Pontificia Universidad Catolica de Chile (Claudio Martinez)
CBS1460	AHT	Fermenting fruit	Fermentation	Indonesia	yes	A	10.505	1	euploid	homozygous	43122	0	20	243.62	1. Wine/European		CBS collection (Nguyen H.V.)
Y4	ATN	Fruit	Fruit	Indonesia	no	A	85.325	2	euploid	homozygous	43041	0	1	235.07	1. Wine/European		Washington University School of Medicine (Justin C Fay)	5
YJM1244	SACE_YBO	Unknown	Fruit	Indonesia	no	A	64.255	2	euploid	homozygous	43261	0	4	58.33	1. Wine/European			2
DBVPG1701	BNK	Grape must	Wine	Cihuri, Rioja, Spain	no	A	19.955	2	euploid	homozygous	42671	0	6	196.3	1. Wine/European		DBVPG collection (Benedetta Turchetti and Pietro Buzzini)
DBVPG1725	BNR	Grape must	Wine	La Puebla de la Barca, Rioja, Spain	no	A	52.225	2	euploid	homozygous	42630	0	2	198.98	1. Wine/European		DBVPG collection (Benedetta Turchetti and Pietro Buzzini)
DBVPG3100	BQH	Grape must	Wine	Toscana, Italy	no	A	27.41	2	euploid	heterozygous	46498	13.8565	542	215.83	1. Wine/European		DBVPG collection (Benedetta Turchetti and Pietro Buzzini)
EXF-4126	BEQ	Dry wine-berry selection	Wine	Ljubljana, Slovenia	no	A	66.98	2	euploid	heterozygous	50512	25.9542	405	239.71	1. Wine/European		University of Ljubljana, Biotech Facility dept. Biology Ljubljana, Slovenia (Gunde-Cimerman N.)
C15.1	AIK	Palm nuts	Nature	Cameroon	no	A	22.845	2	euploid	heterozygous	43321	2.96392	138	278.07	1. Wine/European			3
D-1	CAH	Wine conserved in amphora	Wine	Georgia	no	A	99.94	2	aneu;+1*4;	heterozygous	46741	16.9573	12	209.52	1. Wine/European		University of Basilicata (Angela Capece and Patrizia Romano)	7
A-14	CBA	Wine conserved in amphora	Wine	Georgia	no	A	64.26	2	euploid	heterozygous	46883	17.324	7	229.07	1. Wine/European		University of Basilicata (Angela Capece and Patrizia Romano)	7
D-4	CAI	Wine conserved in amphora	Wine	Georgia	no	A	17.36	2	euploid	heterozygous	34543	25.1831	1	53.77	1. Wine/European		University of Basilicata (Angela Capece and Patrizia Romano)	7
A-16	CAK	Wine conserved in amphora	Wine	Georgia	no	A	12.48	2	euploid	heterozygous	49833	24.2229	7	336.88	1. Wine/European		University of Basilicata (Angela Capece and Patrizia Romano)	7
A-19	CAL	Wine conserved in amphora	Wine	Georgia	no	A	16.95	2	euploid	heterozygous	49751	24.9844	3	232.46	1. Wine/European		University of Basilicata (Angela Capece and Patrizia Romano)	7
M57	BSL	Wine	Wine	Italy	no	A	7.66	2	euploid	heterozygous	48560	22.3517	58	216.94	1. Wine/European		University of Florence (Duccio Cavalieri)	8
YJM1332	SACE_YBX	Unknown	Wine	Italy	no	A	40.37	2	euploid	homozygous	43609	0	10	297.88	1. Wine/European		Phaff collection	2
DBVPG6880	BSE	Winery	Wine	Ridge Winery, California, USA	no	A	45.295	2	euploid	homozygous	42960	0	196	254.02	1. Wine/European		DBVPG collection (Benedetta Turchetti and Pietro Buzzini)
RM11-1a	AAA	Zinfandel vineyard	Wine	California, USA	yes	none	0	1	euploid	homozygous	42872	0	254	217.5	1. Wine/European		Kruglyak Laboratory
UCD_40-255	CFS	Red Tokay grapes (1939)	Wine	Walnut Creek, California	no	A	152.61	4	aneu;+1*2;-1*6;	homozygous	43275	0	110	301.5	1. Wine/European		Phaff collection
EXF-5248	BEV	Seawater in harbour	Water	Koper, Slovenia	no	A	60.255	2	euploid	homozygous	42934	0	1	190.14	1. Wine/European		University of Ljubljana, Biotech Facility dept. Biology Ljubljana, Slovenia (Gunde-Cimerman N.)
EXF-5247	BET	Seawater in harbour	Water	Koper, Slovenia	no	A	65.695	2	euploid	homozygous	43202	0	4	236.13	1. Wine/European		University of Ljubljana, Biotech Facility dept. Biology Ljubljana, Slovenia (Gunde-Cimerman N.)
L-962	BST	Wine	Wine	Mendoza area, Argentina	no	A	8.485	2	euploid	homozygous	43269	0	2	222.79	1. Wine/European		Pontificia Universidad Catolica de Chile (Claudio Martinez)
M5	ASS	Vineyard	Wine	Italy	no	A	31.405	2	euploid	homozygous	44701	0	124	204.12	1. Wine/European		Washington University School of Medicine (Justin C Fay)	5
DBVPG6879	BSD	Winery	Wine	Newton Winery, California, USA	no	A	23.54	2	euploid	homozygous	44287	0	167	243.16	1. Wine/European		DBVPG collection (Benedetta Turchetti and Pietro Buzzini)
UC10	ATM	Wine	Wine	California, USA	no	A	114.44	2	euploid	homozygous	43247	0	150	174.61	1. Wine/European		Washington University School of Medicine (Justin C Fay)	5
L-982	CQT	Wine	Wine	Argentina	no	A	24.19	2	euploid	homozygous	43581	0	70	291.58	1. Wine/European		Pontificia Universidad Catolica de Chile (Claudio Martinez)
DBVPG6876	BSA	Winery	Wine	Frog's Leap Winery, California, USA	no	A	32.95	2	euploid	homozygous	43387	0	255	341.56	1. Wine/European		DBVPG collection (Benedetta Turchetti and Pietro Buzzini)
M22_1b	ADR	Vineyard	Wine	Italy	yes	A	24.66	1	euploid	homozygous	42508	0	124	225.93	1. Wine/European		Kruglyak Laboratory	1
DBVPG6878	BSC	Winery	Wine	Mondavi Winery, California, USA	no	A	7.37	2	euploid	homozygous	42795	0	155	236.38	1. Wine/European		DBVPG collection (Benedetta Turchetti and Pietro Buzzini)
UCD_40-235	CFQ	Muscate grapes	Wine	Walnut Creek, California	no	A	62.985	2	euploid	homozygous	43187	0	245	339.5	1. Wine/European		Phaff collection
UCD_40-248	CFR	Muscat must to be fortified (1939)	Wine	Tulare Winery, California	no	none	0	2	euploid	homozygous	42776	0	206	218.8	1. Wine/European		Phaff collection
DBVPG6877	BSB	Winery	Wine	Sterling Winery, California, USA	no	none	0	2	euploid	homozygous	43010	0	194	249.5	1. Wine/European		DBVPG collection (Benedetta Turchetti and Pietro Buzzini)
UC1_1b	ADC	Wine	Wine	France	yes	A	27.0875	1	euploid	homozygous	42594	0	16	258.65	1. Wine/European		Kruglyak Laboratory	1
YJM1415	SACE_YCP	Wine	Wine	France	no	A	105.87	2	euploid	homozygous	43403	0	8	410.42	1. Wine/European		Phaff collection	2
YJM1417	SACE_YCQ	Cider	Cider	NA	no	A	48.19	2	euploid	homozygous	43132	0	209	471.74	1. Wine/European		Phaff collection	2
DBVPG1106	BII	Grapes	Wine	Australia	no	A	59.91	2	euploid	homozygous	43102	0	207	256.68	1. Wine/European		DBVPG collection (Benedetta Turchetti and Pietro Buzzini)
DBVPG1129	BIS	Grape must	Wine	Senigallia, Italy	no	A	11.255	2	euploid	homozygous	43106	0	185	226.78	1. Wine/European		DBVPG collection (Benedetta Turchetti and Pietro Buzzini)
DBVPG1080	BIG	Grape must	Wine	Barletta, Italy	no	A	47.495	2	aneu;-1*1;	homozygous	43119	0	502	277.4	1. Wine/European		DBVPG collection (Benedetta Turchetti and Pietro Buzzini)
MC8	AIR	Cooked wine (vino cotto)	Wine	Ascoli Piceno, Italy	no	A	15.15	2	euploid	homozygous	42709	0	0	244.07	1. Wine/European		Università politecnica delle Marche (Maurizio Ciani)
MC10	AIT	Winery surface	Wine	Umbria, Italy	no	A	16.915	2	euploid	homozygous	42683	0	1	236.63	1. Wine/European		Università politecnica delle Marche (Maurizio Ciani)	4
DBVPG1078	BNF	Grape must	Wine	San Ferdinando, Italy	no	none	0	2	euploid	homozygous	42937	0	348	198.74	1. Wine/European		DBVPG collection (Benedetta Turchetti and Pietro Buzzini)
PB56	BAR	Bark from Quercus sp. (Oak 1), next to vineyard	Tree	Montalcino in Italy	no	A	16.625	2	euploid	homozygous	42981	0	4	250.74	1. Wine/European		Max Planck Institute for Evolutionary Biology (Primrose Boynton)
PB67	BAS	Soil beneath grape vine	Soil	Montalcino in Italy	no	A	13.265	2	euploid	homozygous	42983	0	5	228.81	1. Wine/European		Max Planck Institute for Evolutionary Biology (Primrose Boynton)
PB94	BAT	Soil by trunk of Quercus sp. (Oak 1), next to vineyard	Soil	Montalcino in Italy	no	A	21.175	2	euploid	homozygous	43008	0	1	245.33	1. Wine/European		Max Planck Institute for Evolutionary Biology (Primrose Boynton)
DBVPG4902	BRD	Dried sausages under oil	Unknown	Perugia, Italy	no	A	6.69	2	euploid	heterozygous	47063	16.9645	569	296.05	1. Wine/European		DBVPG collection (Benedetta Turchetti and Pietro Buzzini)
CBS6223	AGV	Grape juice	Wine	Chile	yes	A	47.66	1	euploid	homozygous	42783	0	426	208.92	1. Wine/European		CBS collection (Nguyen H.V.)
DBVPG3924	BQI	Grape must	Wine	Piave, Italy	no	A	7.01	2	euploid	homozygous	42837	0	233	187.48	1. Wine/European		DBVPG collection (Benedetta Turchetti and Pietro Buzzini)
CBS3012	AGA	Wine	Wine	Cadiz, Spain	no	A	30.435	2	aneu;+2*1;+2*8;	homozygous	42762	0	11	232.73	1. Wine/European		CBS collection (Nguyen H.V.)
CBS3013	AGS	Wine	Wine	Cadiz, Spain	yes	A	49.5275	1	euploid	homozygous	42714	0	11	220.43	1. Wine/European		CBS collection (Nguyen H.V.)
DBVPG1798	BPC	Grape must	Wine	Sicily, Italy	no	A	4.605	2	euploid	homozygous	43469	0	532	248.92	1. Wine/European		DBVPG collection (Benedetta Turchetti and Pietro Buzzini)
DBVPG1380	BKE	Grape must	Wine	Rufina, Italy	no	A	19.43	2	euploid	homozygous	43206	0	360	203.63	1. Wine/European		DBVPG collection (Benedetta Turchetti and Pietro Buzzini)
DBVPG1626	BLH	Grape must	Wine	La Mancha, Spain	no	A	31.1	2	euploid	homozygous	43229	0	315	286.87	1. Wine/European		DBVPG collection (Benedetta Turchetti and Pietro Buzzini)
L-846	CRG	Wine	Wine	Chile	no	A	19.58	2	euploid	heterozygous	45841	12.443	399	213.37	1. Wine/European		Pontificia Universidad Catolica de Chile (Claudio Martinez)
C10.4	AIL	Clay	Nature	Cameroon	no	A	47.84	2	euploid	heterozygous	44829	10.1675	9	211.95	1. Wine/European			3
SJ5L17	AMS	Probiotic	Probiotic	Austria	no	A	19.205	2	euploid	heterozygous	45035	11.3068	38	215.82	1. Wine/European	yes	Biomin
DBVPG1611	BLE	Grape must	Wine	Retamosa, La Mancha, Spain	no	A	10.095	2	euploid	homozygous	43192	0	384	330.39	1. Wine/European		DBVPG collection (Benedetta Turchetti and Pietro Buzzini)
Y9J_1b	ADB	Wine	Wine	Japan	yes	A	13.47	1	aneu;+1*10;	homozygous	44873	0	364	259.21	1. Wine/European		Kruglyak Laboratory	1
DBVPG2049	BQB	Lambrusco grape must	Wine	Reggio Emilia, Italy	no	A	7.195	2	euploid	heterozygous	47387	17.7243	397	177.79	1. Wine/European		DBVPG collection (Benedetta Turchetti and Pietro Buzzini)
SJ5L16	AMR	Soil	Soil	Jhuosi, Hualein, Taiwan	no	A	15.08	2	euploid	homozygous	42935	0	1	222.7	1. Wine/European		National Hsinchu University of Education (Ching-Fu Lee)	25
DBVPG4651_1b	ABT	Tuber magnatum	Nature	Italy	yes	A	19.9125	1	euploid	homozygous	42986	0	0	209.22	1. Wine/European		DBVPG collection	1
DBVPG4651	BRA	Surface of Tuber magnatum	Nature	Italy	no	A	8.44	2	euploid	homozygous	43409	0	2	296.99	1. Wine/European		DBVPG collection (Benedetta Turchetti and Pietro Buzzini)
DBVPG1056	BIC	grape must	Wine	production zone of Chianti wine, Italy	no	A	19.235	2	euploid	homozygous	44477	0	374	314.33	1. Wine/European		DBVPG collection (Benedetta Turchetti and Pietro Buzzini)
DBVPG1631	BLK	Grape must treated with sulfur dioxide	Wine	Valdepenas, La Mancha, Spain	no	A	74.51	2	euploid	homozygous	43993	0	339	267.17	1. Wine/European		DBVPG collection (Benedetta Turchetti and Pietro Buzzini)
2282	BBV	Grapes, Verdosilla variety	Wine	Tuejar, Spain	no	A	9.01	2	aneu;+1*3;	heterozygous	46043	10.6162	26	294.98	1. Wine/European		Instituto de Agroquímica y Tecnología de los Alimentos (IATA)-CSIC (Amparo Querol)
4LBI-3	BVK	Spontaneous grape fermentation	Wine	Basilicata, Italy	no	A	29.365	2	euploid	homozygous	43518	0	8	230.27	1. Wine/European		University of Basilicata (Angela Capece and Patrizia Romano)
4.9_WLP099	CFE	Carlsberg Beer, super high gravity	Beer	United Kingdom	no	A	67.63	2	euploid	heterozygous	46661	13.8703	72	271.61	1. Wine/European		Carlsberg
DBVPG5760	BRF	Wine fermenter	Wine	Production zone of Sagrantino wine, Montefalco, Foligno, Italy	no	A	8.54	2	euploid	heterozygous	48840	19.2342	10	214.66	1. Wine/European		DBVPG collection (Benedetta Turchetti and Pietro Buzzini)
SGU89	BSM	Wine	Wine	Italy	no	A	15.425	2	euploid	heterozygous	48638	19.6061	5	229.86	1. Wine/European		University of Florence (Duccio Cavalieri)	8
SG60	BSN	Wine	Wine	Italy	no	A	12.02	2	euploid	heterozygous	48640	19.4428	4	228.16	1. Wine/European		University of Florence (Duccio Cavalieri)	8
1216	CPE	Unknown	Unknown	El Sauzal, Tenerife, Spain	no	A	10.49	2	aneu;+1*1;	homozygous	43435	0	219	243.67	1. Wine/European		Instituto de Agroquímica y Tecnología de los Alimentos (IATA)-CSIC (Amparo Querol)
DBVPG1656	BLM	Grape must treated with sulfur dioxide	Wine	Los Campillos, La Mancha, Spain	no	A	7.465	2	euploid	homozygous	42837	0	188	305.9	1. Wine/European		DBVPG collection (Benedetta Turchetti and Pietro Buzzini)
DBVPG2088	BQC	Cognac	Distillery	Cognac, France	no	A	12.955	2	euploid	homozygous	43003	0	161	250.72	1. Wine/European		DBVPG collection (Benedetta Turchetti and Pietro Buzzini)
DBVPG4905	BRE	Fermenting grape must	Wine	Marsciano, Perugia, Italy	no	A	11.5	2	euploid	homozygous	42817	0	159	290.93	1. Wine/European		DBVPG collection (Benedetta Turchetti and Pietro Buzzini)
DBVPG1976	BPV	Wine	Wine	Slovakia	no	A	33.22	2	euploid	homozygous	43438	0	162	261.14	1. Wine/European		DBVPG collection (Benedetta Turchetti and Pietro Buzzini)
Ba-215	CRC	Wine	Wine	Italy	no	A	8.295	2	euploid	homozygous	42779	0	173	217.66	1. Wine/European		University of Basilicata (Angela Capece and Patrizia Romano)
CLIB1410	BHN	Rice wine, Oenology	Fermentation	Laos	no	A	34.21	2	euploid	homozygous	42710	0	277	220.08	1. Wine/European		CLIB collection (Serge Casaregola)
PB200	BBB	Soil by trunk of Quercus sp. (Oak K), next to vineyard	Soil	Montalcino in Italy	no	A	45.095	2	euploid	homozygous	42485	0	5	181.34	1. Wine/European		Max Planck Institute for Evolutionary Biology (Primrose Boynton)
PB137	BAV	Bark of grape vine	Wine	Montalcino in Italy	no	A	15.015	2	euploid	homozygous	42739	0	4	261.77	1. Wine/European		Max Planck Institute for Evolutionary Biology (Primrose Boynton)
B-4	CAE	Wine conserved in amphora	Wine	Georgia	no	A	2.7	2	euploid	homozygous	43065	0	2	351.9	1. Wine/European		University of Basilicata (Angela Capece and Patrizia Romano)	7
C-3	CAF	Wine conserved in amphora	Wine	Georgia	no	A	3.445	2	euploid	homozygous	42654	0	2	205.07	1. Wine/European		University of Basilicata (Angela Capece and Patrizia Romano)	7
C-6	CRL	Wine conserved in amphora	Wine	Georgia	no	A	6.39	2	euploid	homozygous	38217	0	0	63.67	1. Wine/European		University of Basilicata (Angela Capece and Patrizia Romano)	7
PB197	BBA	Litter by trunk of Quercus sp. (Oak 4), next to vineyard	Soil	Montalcino in Italy	no	A	22.79	2	euploid	homozygous	42759	0	280	260.06	1. Wine/European		Max Planck Institute for Evolutionary Biology (Primrose Boynton)
YJM969	SACE_YAY	Unknown	Human, clinical	Italy	no	A	61.38	2	euploid	homozygous	41867	0	0	25.22	1. Wine/European (subclade 2)		Phaff collection	2
YJM981_b	ADI	Vagina	Human, clinical	Italy	yes	A	21.225	1	euploid	homozygous	43151	0	6	220.39	1. Wine/European (subclade 2)		Phaff collection	1
YJM975	SACE_YBA	Vagina	Human, clinical	Italy	no	A	47.845	2	euploid	homozygous	42713	0	13	35.87	1. Wine/European (subclade 2)		Phaff collection	2
YJM972	SACE_YAZ	Unknown	Human, clinical	Italy	no	A	46.755	2	euploid	homozygous	43204	0	6	70.67	1. Wine/European (subclade 2)		Phaff collection	2
YJM989	BMI	Vagina	Human, clinical	Italy	no	A	9.885	2	euploid	homozygous	42862	0	0	219.06	1. Wine/European (subclade 2)		Phaff collection (McCusker)	2
YJM987	SACE_YBE	Unknown	Human, clinical	Italy	no	A	35.535	2	euploid	homozygous	42571	0	5	113.65	1. Wine/European (subclade 2)		Phaff collection	2
YJM990	BMK	Vagina	Human, clinical	Italy	no	A	8.49	2	euploid	homozygous	43374	0	1	349.87	1. Wine/European (subclade 2)		Phaff collection (McCusker)	10
YJM980	SACE_YBF	Unknown	Human, clinical	Italy	no	A	48.595	2	euploid	homozygous	42873	0	0	41.03	1. Wine/European (subclade 2)		Phaff collection	2
YJM984	BMH	Vagina	Human, clinical	Italy	no	A	17.475	2	euploid	homozygous	42736	0	3	195.94	1. Wine/European (subclade 2)		Phaff collection (McCusker)	2
IL_01_b	ADD	Soil	Soil	Illinois, USA	yes	A	18.58	1	euploid	homozygous	43038	0	2	224.66	1. Wine/European (subclade 2)		Kruglyak Laboratory	1
YJM978	SACE_YBB	Vagina	Human, clinical	Italy	no	A	51.04	2	euploid	homozygous	43345	0	0	63.73	1. Wine/European (subclade 2)		Phaff collection	2
YJM993	SACE_YBG	Unknown	Human, clinical	Italy	no	A	40.235	2	euploid	homozygous	43516	0	7	121.87	1. Wine/European (subclade 2)		Phaff collection	2
YJM996	SACE_YBH	Unknown	Human, clinical	Italy	no	A	47.08	2	euploid	homozygous	41198	0	7	23.65	1. Wine/European (subclade 2)		Phaff collection	2
CECT10351-1B	CDS	Tomato	Fruit	Spain	no	A	76.86	2	euploid	homozygous	43285	0	501	287.16	1. Wine/European		CECT collection / State Research Institute of Genetics and Selection of Industrial Microorganisms (Naumov G.I.)
DBVPG1122	BIM	Grape must	Wine	Lucera, Puglia, Italy	no	A	21.305	2	euploid	homozygous	42623	0	12	252.97	1. Wine/European		DBVPG collection (Benedetta Turchetti and Pietro Buzzini)
DBVPG1123	BIN	Grape must	Wine	Manduria, Taranto, Italy	no	A	15.745	2	euploid	homozygous	42548	0	4	212.74	1. Wine/European		DBVPG collection (Benedetta Turchetti and Pietro Buzzini)
DBVPG1163	BKA	Cherries	Fruit	Aurum, Sicily, Italy	no	A	7.355	2	euploid	homozygous	42612	0	8	227.72	1. Wine/European		DBVPG collection (Benedetta Turchetti and Pietro Buzzini)
DBVPG4317	BQQ	Fermenting refrigerated Grape must (5C ca)	Wine	Bettona, Perugia, Italy	no	A	8.05	2	euploid	homozygous	42420	0	672	172.27	1. Wine/European		DBVPG collection (Benedetta Turchetti and Pietro Buzzini)
T73_1b	ADS	Monastrel grape fermentation (red wine)	Wine	Alicante, Spain	no	A	36.37	2	euploid	homozygous	43029	0	493	210.41	1. Wine/European		Kruglyak Laboratory	1
DBVPG1711	BNM	Grape must	Wine	Ygai, Rioja, Spain	no	A	46.13	2	euploid	homozygous	43359	0	682	214.82	1. Wine/European		DBVPG collection (Benedetta Turchetti and Pietro Buzzini)
DBVPG1339_1b	ACR	Grapes	Wine	Netherlands	yes	A	25.6825	1	euploid	homozygous	43596	0	2	272.7	1. Wine/European		Kruglyak Laboratory	1
DBVPG1105	BIH	Grapes	Wine	Adelaide, Australia	no	A	22.575	2	euploid	heterozygous	46066	10.943	9	284.71	1. Wine/European		DBVPG collection (Benedetta Turchetti and Pietro Buzzini)
DBVPG1339	BKC	Grape must	Wine	Netherlands	no	A	23.535	2	euploid	heterozygous	46163	10.8723	4	274.32	1. Wine/European		DBVPG collection (Benedetta Turchetti and Pietro Buzzini)
DBVPG1975	BLS	Wine	Wine	Greece	no	A	6.77	2	euploid	heterozygous	45909	8.81526	16	402.82	1. Wine/European		DBVPG collection (Benedetta Turchetti and Pietro Buzzini)
DBVPG1374	BKD	Soil	Soil	Netherlands	no	A	34.325	2	euploid	heterozygous	46921	15.0189	59	318.41	1. Wine/European		DBVPG collection (Benedetta Turchetti and Pietro Buzzini)
DBVPG1714	BNP	Grape must	Wine	Fuen Mayor, Rioja, Spain	no	A	30.585	2	euploid	heterozygous	46120	14.6856	63	174.8	1. Wine/European		DBVPG collection (Benedetta Turchetti and Pietro Buzzini)
DBVPG1580	BKN	Grape must	Wine	Sardinia, Italy	no	A	79.665	2	euploid	homozygous	43070	0	3	221.58	1. Wine/European		DBVPG collection (Benedetta Turchetti and Pietro Buzzini)
DBVPG1719	BNQ	Grape must	Wine	San Adrian, Rioja, Spain	no	A	138.485	2	euploid	homozygous	43217	0	9	237.69	1. Wine/European		DBVPG collection (Benedetta Turchetti and Pietro Buzzini)
DBVPG3051	CBH	Grape must	Wine	Israel	no	A	38.515	2	euploid	heterozygous	43130	7.45885	867	95.17	1. Wine/European		DBVPG collection (Benedetta Turchetti and Pietro Buzzini)
DBVPG1523	BKH	Grape must	Wine	Trentino, Italy	no	A	38.66	2	euploid	homozygous	43805	0	711	247.89	1. Wine/European		DBVPG collection (Benedetta Turchetti and Pietro Buzzini)
DBVPG1880	BPM	Grape must treated with pesticides	Wine	Italy	no	none	0	2	euploid	heterozygous	44735	7.39689	875	253.64	1. Wine/European		DBVPG collection (Benedetta Turchetti and Pietro Buzzini)
DBVPG1581	BKP	Grape must	Wine	Marassinai, Sardinia, Italy	no	A	31.065	2	aneu;+1*8;	heterozygous	45859	12.0674	658	174.58	1. Wine/European		DBVPG collection (Benedetta Turchetti and Pietro Buzzini)
RB3-7Sc2	CRA	Wine	Wine	Italy	no	A	42.93	2	aneu;-1*1;	heterozygous	45518	10.7452	727	195.27	1. Wine/European		University of Basilicata (Angela Capece and Patrizia Romano)
SC2-37	CRB	Wine	Wine	Italy	no	A	9.675	2	euploid	homozygous	42670	0	575	181.87	1. Wine/European		INRA Gringnon, France (Nguyen H.V.)
Lib61	CHC	Fermenting grape must (red wine)	Wine	Lebanon	no	A	18.28	2	euploid	heterozygous	44705	7.56068	664	300.68	1. Wine/European		INRA Gringnon, France (Nguyen H.V.)
Ca6	CGS	Fermenting grape must (sweet wine)	Wine	Lebanon	no	A	10.08	2	euploid	homozygous	44096	0	420	234.67	1. Wine/European		INRA Gringnon, France (Nguyen H.V.)
Lib54	CHB	Fermenting grape must (white wine)	Wine	Lebanon	no	A	54.435	2	euploid	heterozygous	46366	8.85778	1109	246.35	1. Wine/European		INRA Gringnon, France (Nguyen H.V.)
Lib70	CHD	Fermenting grape must (white wine)	Wine	Lebanon	no	A	16.6	2	euploid	heterozygous	47284	19.0001	758	214.17	1. Wine/European		INRA Gringnon, France (Nguyen H.V.)
Lib51	CGV	Fermenting grape must (sweet wine)	Wine	Lebanon	no	A	33.775	2	euploid	heterozygous	45222	8.49365	1198	186.75	1. Wine/European		INRA Gringnon, France (Nguyen H.V.)
Lib52	CHA	Fermenting grape must (sweet wine)	Wine	Lebanon	no	A	15.91	2	euploid	homozygous	43971	0	645	248.9	1. Wine/European		INRA Gringnon, France (Nguyen H.V.)
Lib71	CHE	Fermenting grape must (rose wine)	Wine	Lebanon	no	A	11.59	2	euploid	heterozygous	45918	12.7771	490	202.23	1. Wine/European		INRA Gringnon, France (Nguyen H.V.)
CBS6914	AHI	White wine	Wine	Spain	yes	A	18.4175	1	aneu;+1*14;	homozygous	43398	0	496	243.89	1. Wine/European		CBS collection (Nguyen H.V.)
DBVPG1577	BKM	Grape must	Wine	Elmas, Sardinia, Italy	no	none	0	2	euploid	heterozygous	46164	11.1559	712	241.17	1. Wine/European		DBVPG collection (Benedetta Turchetti and Pietro Buzzini)
DBVPG1076	BIF	Grape must	Wine	Locorotondo, Puglia, Italy	no	A	15.125	2	euploid	homozygous	42848	0	263	240.21	1. Wine/European		DBVPG collection (Benedetta Turchetti and Pietro Buzzini)
DBVPG1490	BKG	Grape must	Wine	Etna, Sicily, Italy	no	A	13.495	2	euploid	heterozygous	45411	7.05116	620	280.67	1. Wine/European		DBVPG collection (Benedetta Turchetti and Pietro Buzzini)
DBVPG1473	BKF	Wine	Wine	Piemonte, Italy	no	A	27.66	2	euploid	heterozygous	46157	13.4952	45	228.18	1. Wine/European		DBVPG collection (Benedetta Turchetti and Pietro Buzzini)
DBVPG1632	BLL	Grape must	Wine	Abertura, La Mancha, Spain	no	A	39.265	2	euploid	heterozygous	46251	13.243	22	292.61	1. Wine/European		DBVPG collection (Benedetta Turchetti and Pietro Buzzini)
CBS2087	ARL	Lychee flower	Flower	China	no	A	3.31	2	aneu;+1*1;	heterozygous	45013	8.43978	128	232.96	1. Wine/European		CBS collection (Nguyen H.V.)
perentol	CKI	S. boulardii isolates (from Perenterol capsule)	Human, clinical	Brussels, Belgium	no	A	216.185	2	euploid	heterozygous	43960	5.37989	3	195.14	1. Wine/European (subclade 3)		Inserm Université P. M. Curie, Paris, France (Hennequin C.)
malade 98 3161	CKL	Feces, therapy	Human, clinical	Amiens, France	no	A	152.79	2	euploid	heterozygous	43960	5.34804	6	217.67	1. Wine/European (subclade 3)		Inserm Université P. M. Curie, Paris, France (Hennequin C.)
ultra lev. 1127	CKH	S. boulardii isolates (from UltraLevure packet)	Industrial	Paris, France	no	A	159.46	2	euploid	heterozygous	43893	5.36988	1	185.6	1. Wine/European (subclade 3)		Inserm Université P. M. Curie, Paris, France (Hennequin C.)
malade 97 138633/11-2-5	CKD	Feces (therapy isolate)	Human, clinical	Paris, France, H2	no	A	257.59	2	euploid	heterozygous	43772	5.37101	4	174.17	1. Wine/European (subclade 3)		Inserm Université P. M. Curie, Paris, France (Hennequin C.)
malade 141076/11210	CKE	Feces (therapy isolate)	Human, clinical	Paris, France, H2	no	A	147.505	2	euploid	heterozygous	44078	5.20668	11	205.44	1. Wine/European (subclade 3)		Inserm Université P. M. Curie, Paris, France (Hennequin C.)
malade Elbaz 6766	CIS	Therapy isolates (Blood)	Human, clinical	Paris, France, H6	no	A	94.13	2	euploid	heterozygous	44017	5.23888	3	200.21	1. Wine/European (subclade 3)		Inserm Université P. M. Curie, Paris, France (Hennequin C.)
2698	BMN	Faringe	Human, clinical	Vall d'Hebron hospital, Barcelona, Spain	no	A	21.21	2	euploid	heterozygous	44219	5.27375	4	255.72	1. Wine/European (subclade 3)		Instituto de Agroquímica y Tecnología de los Alimentos (IATA)-CSIC (Amparo Querol)
malade 459 Labaume	CIT	Blood (therapy isolate)	Human, clinical	Paris, France, H1	no	A	102.71	2	euploid	heterozygous	43967	5.02195	6	186.06	1. Wine/European (subclade 3)		Inserm Université P. M. Curie, Paris, France (Hennequin C.)
malade Broussais	CKP	Unknown	Human, clinical	Paris, France	no	A	172.195	2	euploid	heterozygous	43849	4.796	5	202.89	1. Wine/European (subclade 3)		Inserm Université P. M. Curie, Paris, France (Hennequin C.)
malade M2402A Necker	CKQ	Feces (therapy isolate)	Human, clinical	France	no	A	116.055	2	euploid	heterozygous	43960	4.99773	1	192.45	1. Wine/European (subclade 3)		Inserm Université P. M. Curie, Paris, France (Hennequin C.)
malade 98 1655/125391	CKB	Blood (therapy isolate)	Human, clinical	Paris, France, H3	no	A	170.52	2	euploid	heterozygous	43846	5.31633	1	164.46	1. Wine/European (subclade 3)		Inserm Université P. M. Curie, Paris, France (Hennequin C.)
malade 139287/11_2_1	CKC	Blood (therapy isolate)	Human, clinical	Paris, France, H2	no	A	203.255	2	euploid	heterozygous	43879	5.32601	3	162.96	1. Wine/European (subclade 3)		Inserm Université P. M. Curie, Paris, France (Hennequin C.)
malade 6452	CIQ	Blood (therapy isolate)	Human, clinical	Paris, France, H6	no	A	37.405	2	aneu;-1*3;	heterozygous	43652	4.31366	8	176.69	1. Wine/European (subclade 3)		Inserm Université P. M. Curie, Paris, France (Hennequin C.)
malade Hc6553	CIM	Blood (therapy isolate)	Human, clinical	Paris, France, H6	no	A	102.555	2	aneu;+2*9;	heterozygous	43839	5.05714	3	169.04	1. Wine/European (subclade 3)		Inserm Université P. M. Curie, Paris, France (Hennequin C.)
malade Pac6436	CIN	Blood (therapy isolate)	Human, clinical	Paris, France, H6	no	A	90.98	2	euploid	heterozygous	43925	5.19067	0	175.85	1. Wine/European (subclade 3)		Inserm Université P. M. Curie, Paris, France (Hennequin C.)
malade 6441	CIR	Blood (therapy isolate)	Human, clinical	Paris, France, H6	no	A	89.37	2	euploid	heterozygous	43849	4.90091	2	179.04	1. Wine/European (subclade 3)		Inserm Université P. M. Curie, Paris, France (Hennequin C.)
malade 150865/1122	CKF	Feces (therapy isolate)	Human, clinical	Paris, France, H2	no	A	236.79	2	euploid	heterozygous	43706	4.7728	8	163	1. Wine/European (subclade 3)		Inserm Université P. M. Curie, Paris, France (Hennequin C.)
UL G84F88I90	CKG	S. boulardii isolates lychee (reference strain Biocodex)	Fruit	Vietnam	no	A	85.71	2	euploid	heterozygous	44013	5.46657	3	202.13	1. Wine/European (subclade 3)		Inserm Université P. M. Curie, Paris, France (Hennequin C.)
malade 98 2574	CKM	Feces, therapy	Human, clinical	Amiens, France	no	A	193.465	2	euploid	heterozygous	44031	5.33034	6	197.26	1. Wine/European (subclade 3)		Inserm Université P. M. Curie, Paris, France (Hennequin C.)
malade 6442	CIP	Catheter (therapy isolate)	Human, clinical	Paris, France, H6	no	A	147.24	2	aneu;-1*3;+1*7;+1*11;+1*16;	heterozygous	43729	4.67882	3	179.2	1. Wine/European (subclade 3)		Inserm Université P. M. Curie, Paris, France (Hennequin C.)
2644	BCA	Human feces	Human, clinical	Hospital Vall d'Hebron, Barcelona, Spain	no	A	284.06	2	euploid	heterozygous	44014	5.40737	5	182.78	1. Wine/European (subclade 3)		Instituto de Agroquímica y Tecnología de los Alimentos (IATA)-CSIC (Amparo Querol)
SJ5L18	AMT	Probiotic	Probiotic	Austria	no	A	42.755	2	euploid	heterozygous	44094	4.93038	6	251.24	1. Wine/European (subclade 3)	yes	Biomin
malade 1124/150017	CIV	Feces (therapy isolate)	Human, clinical	Paris, France, H2	no	A	49.22	2	euploid	heterozygous	43787	4.76854	4	228.93	1. Wine/European (subclade 3)		Inserm Université P. M. Curie, Paris, France (Hennequin C.)
malade Fauot	CKT	Unknown	Human, clinical	France	no	A	97.805	2	euploid	heterozygous	44164	5.36863	5	222.23	1. Wine/European (subclade 3)		Inserm Université P. M. Curie, Paris, France (Hennequin C.)
DBVPG1108	BIL	Grapes	Wine	Australia	no	A	20.33	2	euploid	homozygous	42550	0	620	174.13	1. Wine/European		DBVPG collection (Benedetta Turchetti and Pietro Buzzini)
DBVPG3591_1b	ABS	Cocoa beans	Nature	NA	yes	A	15.215	1	euploid	homozygous	42657	0	640	297.09	1. Wine/European		DBVPG collection	1
DBVPG1125	BIP	Grape must	Wine	Torre dei Passeri, Italy	no	none	0	2	aneu;+1*8;	homozygous	43035	0	4	251.62	1. Wine/European		DBVPG collection (Benedetta Turchetti and Pietro Buzzini)
DBVPG1126	BIQ	Grape must	Wine	Aquila, Italy	no	none	0	1	aneu;+1*3;	homozygous	43045	0	6	267.46	1. Wine/European		DBVPG collection (Benedetta Turchetti and Pietro Buzzini)
DBVPG1699	BNI	Grape must	Wine	De Casa la Reina, Rioja, Spain	no	A	81.62	2	euploid	homozygous	43076	0	561	269.53	1. Wine/European		DBVPG collection (Benedetta Turchetti and Pietro Buzzini)
DBVPG3022	BLV	Grape must	Wine	Squinzano, Italy	no	A	20.29	2	euploid	homozygous	43000	0	9	234.74	1. Wine/European		DBVPG collection (Benedetta Turchetti and Pietro Buzzini)
DBVPG3098	BQG	Grape must	Wine	Calabria, Italy	no	A	16.76	2	euploid	homozygous	43002	0	5	278.67	1. Wine/European		DBVPG collection (Benedetta Turchetti and Pietro Buzzini)
FIMA_3	CRD	Wine	Wine	Italy	no	A	7.72	2	euploid	homozygous	42581	0	398	136.54	1. Wine/European		University of Basilicata (Angela Capece and Patrizia Romano)
AGME_5I	CRI	Wine	Wine	Italy	no	A	13.85	2	aneu;+1*4;+1*8;+1*15;	homozygous	43507	0	435	293.3	1. Wine/European		University of Basilicata (Angela Capece and Patrizia Romano)
SA6-31	BVM	Spontaneous grape fermentation	Wine	Toscana, Italy	no	A	4.455	2	euploid	homozygous	43129	0	2	240.81	1. Wine/European		University of Basilicata (Angela Capece and Patrizia Romano)
CD7-9Sv2	CQV	Wine	Wine	Italy	no	A	4.915	2	euploid	homozygous	42973	0	0	203.6	1. Wine/European		University of Basilicata (Angela Capece and Patrizia Romano)
E1-6	CRK	Wine	Wine	Italy	no	A	4.52	2	euploid	homozygous	43119	0	6	241.16	1. Wine/European		University of Basilicata (Angela Capece and Patrizia Romano)
DBVPG1615	BLF	Grape must	Wine	La Mancha, Spain	no	A	42.72	2	euploid	heterozygous	45555	10.4357	67	234.5	1. Wine/European		DBVPG collection (Benedetta Turchetti and Pietro Buzzini)
DBVPG1617-5A	CEA	Soil	Soil	Spain	yes	A	41.8	1	euploid	homozygous	43167	0	3	266.96	1. Wine/European		DBVPG collection / State Research Institute of Genetics and Selection of Industrial Microorganisms (Naumov G.I.)
DBVPG1619-4B	CEB	Soil	Soil	Spain	yes	A	33.5025	1	euploid	homozygous	43074	0	16	238.93	1. Wine/European		DBVPG collection / State Research Institute of Genetics and Selection of Industrial Microorganisms (Naumov G.I.)
DBVPG1772	BNT	Soil	Soil	Kuopio, Finland	no	none	0	2	euploid	homozygous	42917	0	703	212.99	1. Wine/European		DBVPG collection (Benedetta Turchetti and Pietro Buzzini)
DBVPG1608	BLD	Grape must	Wine	La Mancha, Spain	no	A	47.785	2	euploid	homozygous	43024	0	445	269.98	1. Wine/European		DBVPG collection (Benedetta Turchetti and Pietro Buzzini)
DBVPG1594	BKR	Grape must	Wine	Los Cerros, La Mancha, Spain	no	A	27.4	2	euploid	homozygous	43106	0	27	260.55	1. Wine/European		DBVPG collection (Benedetta Turchetti and Pietro Buzzini)
DBVPG1620-1A	CEC	Soil	Soil	Spain	no	A	58.19	2	euploid	homozygous	43041	0	24	269.92	1. Wine/European		DBVPG collection / State Research Institute of Genetics and Selection of Industrial Microorganisms (Naumov G.I.)
DBVPG1685	BNH	Grape must	Wine	Haro, Rioja, Spain	no	A	62.29	2	euploid	homozygous	42926	0	257	190.94	1. Wine/European		DBVPG collection (Benedetta Turchetti and Pietro Buzzini)
DBVPG1606	BLC	Grape must	Wine	Villarta de San Juan, La Mancha, Spain	no	A	111.36	2	euploid	heterozygous	44118	4.18877	146	309.18	1. Wine/European		DBVPG collection (Benedetta Turchetti and Pietro Buzzini)
DBVPG1622-8B	CEE	Soil	Soil	Spain	no	A	157.195	2	euploid	homozygous	42823	0	54	242.8	1. Wine/European		DBVPG collection / State Research Institute of Genetics and Selection of Industrial Microorganisms (Naumov G.I.)
DBVPG1712	BNN	Grape must	Wine	Pedrejon, Rioja, Spain	no	A	4.355	2	euploid	homozygous	43088	0	451	296.75	1. Wine/European		DBVPG collection (Benedetta Turchetti and Pietro Buzzini)
DBVPG1621-5A	CED	Soil	Soil	Spain	no	A	54.375	2	euploid	homozygous	43285	0	12	270.3	1. Wine/European		DBVPG collection / State Research Institute of Genetics and Selection of Industrial Microorganisms (Naumov G.I.)
DBVPG1595	BKS	Grape must	Wine	La Mancha, Spain	no	A	19.65	2	euploid	heterozygous	45291	9.59352	11	238.69	1. Wine/European		DBVPG collection (Benedetta Turchetti and Pietro Buzzini)
DBVPG1661	BLP	Grape must	Wine	Los Polos, La Mancha, Spain	no	A	41.22	2	euploid	heterozygous	45275	8.40199	19	303.29	1. Wine/European		DBVPG collection (Benedetta Turchetti and Pietro Buzzini)
DBVPG1659	BLN	Grape must	Wine	Campo de Santiago, La Mancha, Spain	no	A	12.57	2	euploid	heterozygous	45666	10.2264	5	267.04	1. Wine/European		DBVPG collection (Benedetta Turchetti and Pietro Buzzini)
DBVPG1616-1D	CDV	Soil	Soil	Spain	no	A	71.19	2	euploid	homozygous	42948	0	8	274.72	1. Wine/European		DBVPG collection / State Research Institute of Genetics and Selection of Industrial Microorganisms (Naumov G.I.)
DBVPG1623-2A	CEF	Soil	Soil	Spain	no	A	90.015	2	euploid	homozygous	42951	0	2	249.5	1. Wine/European		DBVPG collection / State Research Institute of Genetics and Selection of Industrial Microorganisms (Naumov G.I.)
L-1191	ANQ	Wine	Wine	Valle de Ica, Peru	no	A	15.095	2	euploid	homozygous	42592	0	468	191.65	1. Wine/European		Universidad de Santiago de Chile (Francisco Cubillos) and Pontificia Universidad Catolica de Chile (Claudio Martinez)	11
L-1194	AVK	Wine	Wine	Valle de Ica, Peru	no	A	10.39	2	euploid	homozygous	43340	0	481	241.62	1. Wine/European		Universidad de Santiago de Chile (Francisco Cubillos) and Pontificia Universidad Catolica de Chile (Claudio Martinez)	11
DBVPG1107	BIK	Grapes	Wine	McLaren Valley, Australia	no	A	57.165	2	euploid	homozygous	42526	0	229	172.14	1. Wine/European		DBVPG collection (Benedetta Turchetti and Pietro Buzzini)
NCYC_2743	CLH	Unknown	Wine	Spain	no	A	11.23	2	aneu;+1*2;+1*13;+1*15;	homozygous	42805	0	302	239.9	1. Wine/European		National Collection of Yeast Cultures (NCYC)(Stephen A James and Ian Roberts)
CBS5635	AHN	Grape must	Wine	South Africa	yes	A	136.6	1	euploid	homozygous	42374	0	1	209.11	1. Wine/European		CBS collection (Nguyen H.V.)
DBVPG6295	BSG	Grape must	Wine	South Africa	no	A	67.89	2	euploid	homozygous	42584	0	5	246.4	1. Wine/European		DBVPG collection (Benedetta Turchetti and Pietro Buzzini)
YJM1341	SACE_YCA	Unknown	Wine	South Africa	no	A	84.24	2	euploid	homozygous	42110	0	5	66.18	1. Wine/European		Phaff collection	2
UC8_1b	ACT	Wine	Wine	South Africa	yes	A	11.2	1	aneu;+1*1;	homozygous	43038	0	2	242.82	1. Wine/European		Kruglyak Laboratory	1
WE372_1b	ACV	Wine	Wine	South Africa	yes	A	16.705	1	aneu;+1*1;	homozygous	43066	0	3	255.93	1. Wine/European		Kruglyak Laboratory	1
CLQCA_02-003	AKP	Heart of palm processing equipment	Industrial	Santo Domingo, Ecuador	no	A	13.95	2	euploid	homozygous	42751	0	0	208.39	1. Wine/European		National Collection of Yeast Cultures (NCYC)(Stephen A James) and Colección de Levaduras Quito Católica (CLQCA)(Enrique Javier Carvajal Barriga)
CLQCA_10-027	AKV	Grass	Nature	Pichincha, Ecuador	no	A	12.365	2	euploid	homozygous	42950	0	2	246.34	1. Wine/European		National Collection of Yeast Cultures (NCYC)(Stephen A James) and Colección de Levaduras Quito Católica (CLQCA)(Enrique Javier Carvajal Barriga)
CLQCA_17-060	ALE	Hemipteran insect	Insect	Loja, Ecuador	no	A	13.8	2	euploid	homozygous	42972	0	1	248.12	1. Wine/European		National Collection of Yeast Cultures (NCYC)(Stephen A James) and Colección de Levaduras Quito Católica (CLQCA)(Enrique Javier Carvajal Barriga)
DBVPG4297	BQP	Prosecco wine	Wine	Treviso, Italy	no	B	15.905	2	euploid	homozygous	43470	0	372	230.78	1. Wine/European		DBVPG collection (Benedetta Turchetti and Pietro Buzzini)
DBVPG4686	BRB	Winery	Wine	Deruta, Perugia, Italy	no	A	5.67	2	euploid	heterozygous	46987	14.3933	605	221.79	1. Wine/European		DBVPG collection (Benedetta Turchetti and Pietro Buzzini)
DBVPG1145	BIT	Grape must	Wine	Corvo, Sicily, Italy	no	none	0	2	euploid	homozygous	43613	0	577	275.27	1. Wine/European		DBVPG collection (Benedetta Turchetti and Pietro Buzzini)
CBS5112	AQB	Grape must	Wine	Spain	no	A	70.34	2	euploid	homozygous	42937	0	6	264.89	1. Wine/European		CBS collection (Nguyen H.V.)
DBVPG6223	BRH	Grape must	Wine	Spain	no	A	51.335	2	euploid	homozygous	43575	0	13	321.22	1. Wine/European		DBVPG collection (Benedetta Turchetti and Pietro Buzzini)
CECT10109_1b	ABP	Prickly pear	Fruit	Spain	yes	A	95.4325	1	euploid	homozygous	44496	0	1325	214.87	1. Wine/European		CECT collection	1
DBVPG1127	BIR	Grape must	Wine	Popoli, Italy	no	A	24.81	2	euploid	heterozygous	48291	18.55	1703	289.8	1. Wine/European		DBVPG collection (Benedetta Turchetti and Pietro Buzzini)
1235	CPF	Unknown	Unknown	Guimar, Tenerife, Spain	no	A	7.025	2	aneu;+1*2;+1*4;+1*8;+1*9;+1*13;+1*15;	heterozygous	46549	12.7264	1593	316.11	1. Wine/European		Instituto de Agroquímica y Tecnología de los Alimentos (IATA)-CSIC (Amparo Querol)
DBVPG1085	BNG	Grape must	Wine	Corato, Italy	no	A	57.5025	3	euploid	heterozygous	54418	29.9478	800	244.16	1. Wine/European		DBVPG collection (Benedetta Turchetti and Pietro Buzzini)
E4	AIM		Wine	Umbria, Italy	no	A	24.22	2	euploid	heterozygous	50929	23.199	166	216.69	1. Wine/European			12
ho_SB	CFB	Wine	Wine	Bordeaux	no	A	93.99	2	aneu;+2*9;	homozygous	45420	0	5	260.17	1. Wine/European		BioLaffort ISVV EA Enology Université de Bordeaux, France (Marullo P.)
Lib73	CHF	Fermenting grape must (red wine)	Wine	Lebanon	no	A	40.365	2	euploid	heterozygous	53225	32.3513	932	210.03	1. Wine/European		INRA Gringnon, France (Nguyen H.V.)
CLIB889	BHB	Bakery	Bakery	Australia	no	A	366.675	2	euploid	heterozygous	50401	22.6345	17	202.73	1. Wine/European		CLIB collection / INRA Gringnon, France (Nguyen H.V.)
CBS4093a	AAK	Film on white wine	Wine	Spain	yes	A	2.78	1	euploid	homozygous	46926	0	303	266.68	1. Wine/European (subclade 4)		CBS collection (Nguyen H.V.)
CBS5835	AHP	Wine	Wine	Spain	no	A	42.44	2	euploid	heterozygous	48250	6.21969	318	264.63	1. Wine/European (subclade 4)		CBS collection (Nguyen H.V.)
CBS6007	AET	Wine	Wine	Spain	yes	none	0	1	euploid	homozygous	46468	0	245	185.36	1. Wine/European (subclade 4)		CBS collection (Nguyen H.V.)
CBS4079	AEK	Film on white wine	Wine	Spain	yes	A	3.7525	1	euploid	homozygous	46527	0	133	302.59	1. Wine/European (subclade 4)		CBS collection (Nguyen H.V.)
CBS6006	AQE	Wine	Wine	Spain	no	A	68.37	2	euploid	heterozygous	47932	5.44104	246	217.81	1. Wine/European (subclade 4)		CBS collection (Nguyen H.V.)
CBS462	AQP	Grape must	Wine	Spain	no	none	0	2	aneu;+1*1;+1*9;	heterozygous	48007	4.63682	350	218.59	1. Wine/European (subclade 4)		CBS collection (Nguyen H.V.)
CBS4092	ASA	Film on white wine	Wine	Spain	no	A	187.86	3	aneu;+1*9;	heterozygous	49347	10.7261	474	172.2	1. Wine/European (subclade 4)		CBS collection (Nguyen H.V.)
DBVPG1878	BPL	Grape must	Wine	Piave, Italy	no	A	8.255	2	euploid	heterozygous	48779	8.1654	390	258.4	1. Wine/European (subclade 4)		DBVPG collection (Benedetta Turchetti and Pietro Buzzini)
MC6	AIP	Grape	Wine	Umbria, Italy	no	A	31.89	2	aneu;+1*9;	heterozygous	49569	10.2988	85	232.63	1. Wine/European (subclade 4)		Università politecnica delle Marche (Maurizio Ciani)	4
8-3	CAN	Wine conserved in amphora	Wine	Georgia	no	A	110.83	2	aneu;+1*9;	heterozygous	49331	10.2167	26	188.41	1. Wine/European (subclade 4)		University of Basilicata (Angela Capece and Patrizia Romano)	7
11-8	CAB	Wine conserved in amphora	Wine	Georgia	no	A	22.46	2	euploid	heterozygous	49090	9.35221	71	264.7	1. Wine/European (subclade 4)		University of Basilicata (Angela Capece and Patrizia Romano)	7
11-2	CAP	Wine conserved in amphora	Wine	Georgia	no	A	42.32	2	euploid	heterozygous	48490	6.15178	11	271.59	1. Wine/European (subclade 4)		University of Basilicata (Angela Capece and Patrizia Romano)	7
CBS5155	AQC	Fermenting Grape must	Wine	South Armenia	no	A	93.94	2	euploid	heterozygous	47571	4.57632	1303	180.51	1. Wine/European (subclade 4)		CBS collection (Nguyen H.V.)
CBS2247	AHK	Grape must	Wine	South Africa	yes	A	20.42	1	euploid	homozygous	46341	0	190	210.66	1. Wine/European (subclade 4)		CBS collection (Nguyen H.V.)
CBS4054	AES	Red wine	Wine	Spain	yes	A	5.7025	1	aneu;+1*2;	homozygous	46056	0	133	183.53	1. Wine/European (subclade 4)		CBS collection (Nguyen H.V.)
CBS2183	AFI	Wine	Wine	Chateau Chalon France	yes	A	1.5925	1	euploid	homozygous	46921	0	165	407.18	1. Wine/European (subclade 4)		CBS collection (Nguyen H.V.)
DBVPG1919	BPR	Caverns	Nature	Italy	no	A	28.245	3	euploid	heterozygous	49913	12.8323	1022	218.55	1. Wine/European (subclade 4)		DBVPG collection (Benedetta Turchetti and Pietro Buzzini)
CBS2180	AIA	Turbid Italian wine	Wine	Italy	yes	A	37.93	1	euploid	homozygous	46115	0	113	174.73	1. Wine/European (subclade 4)		CBS collection (Nguyen H.V.)
B-24	BVT	Wine conserved in amphora	Wine	Georgia	no	A	35.35	2	euploid	heterozygous	48086	7.64672	38	203.06	1. Wine/European (subclade 4)		University of Basilicata (Angela Capece and Patrizia Romano)	7
5-18	CAA	Wine conserved in amphora	Wine	Georgia	no	A	37.665	2	euploid	heterozygous	48248	6.43965	22	259.67	1. Wine/European (subclade 4)		University of Basilicata (Angela Capece and Patrizia Romano)	7
A-12	CAC	Wine conserved in amphora	Wine	Georgia	no	A	88.12	2	euploid	heterozygous	48485	7.82716	0	236	1. Wine/European (subclade 4)		University of Basilicata (Angela Capece and Patrizia Romano)	7
8-15	BVV	Wine conserved in amphora	Wine	Georgia	no	A	136.63	2	euploid	heterozygous	48435	7.85795	4	225.54	1. Wine/European (subclade 4)		University of Basilicata (Angela Capece and Patrizia Romano)	7
11-18	CAD	Wine conserved in amphora	Wine	Georgia	no	A	27.15	2	euploid	heterozygous	48531	7.96604	2	269.34	1. Wine/European (subclade 4)		University of Basilicata (Angela Capece and Patrizia Romano)	7
9-7	CAM	Wine conserved in amphora	Wine	Georgia	no	none	0	2	euploid	heterozygous	48564	8.29627	18	179.36	1. Wine/European (subclade 4)		University of Basilicata (Angela Capece and Patrizia Romano)	7
5-2	CAQ	Wine conserved in amphora	Wine	Georgia	no	none	0	2	euploid	heterozygous	48986	8.64941	22	228.38	1. Wine/European (subclade 4)		University of Basilicata (Angela Capece and Patrizia Romano)	7
1-9	CBB	Wine conserved in amphora	Wine	Georgia	no	A	76.41	2	euploid	heterozygous	48823	9.2354	8	226.17	1. Wine/European (subclade 4)		University of Basilicata (Angela Capece and Patrizia Romano)	7
D-21	CBE	Wine conserved in amphora	Wine	Georgia	no	A	114.71	2	euploid	heterozygous	48703	9.30333	10	190.57	1. Wine/European (subclade 4)		University of Basilicata (Angela Capece and Patrizia Romano)	7
CBS2806a	AAE	Wine	Wine	Slovakia	yes	A	23.9775	1	euploid	homozygous	46244	0	119	227.87	1. Wine/European (subclade 4)		CBS collection (Nguyen H.V.)
CBS2805	AIB	Wine	Wine	Slovakia	yes	A	3.385	1	euploid	homozygous	46167	0	267	233.2	1. Wine/European (subclade 4)		CBS collection (Nguyen H.V.)
B-17	CAS	Wine conserved in amphora	Wine	Georgia	no	A	158.845	2	euploid	homozygous	43091	0	2	70.47	1. Wine/European (subclade 4)		University of Basilicata (Angela Capece and Patrizia Romano)	7
A-9	CAR	Wine conserved in amphora	Wine	Georgia	no	A	124.125	2	euploid	homozygous	46284	0	0	195.28	1. Wine/European (subclade 4)		University of Basilicata (Angela Capece and Patrizia Romano)	7
C-12	CAT	Wine conserved in amphora	Wine	Georgia	no	A	134.2	2	euploid	homozygous	46325	0	0	197.38	1. Wine/European (subclade 4)		University of Basilicata (Angela Capece and Patrizia Romano)	7
D-18	CBC	Wine conserved in amphora	Wine	Georgia	no	A	69.445	2	euploid	homozygous	45980	0	4	165.15	1. Wine/European (subclade 4)		University of Basilicata (Angela Capece and Patrizia Romano)	7
B-13	CAV	Wine conserved in amphora	Wine	Georgia	no	A	52.575	2	aneu;+1*3;	homozygous	46179	0	4	206.43	1. Wine/European (subclade 4)		University of Basilicata (Angela Capece and Patrizia Romano)	7
B-11	CBD	Wine conserved in amphora	Wine	Georgia	no	A	74.725	2	euploid	homozygous	46037	0	6	179.41	1. Wine/European (subclade 4)		University of Basilicata (Angela Capece and Patrizia Romano)	7
CBS2814	AFV	Wine	Wine	Slovakia	no	A	30.705	2	aneu;-1*5;	homozygous	46080	0	13	223.79	1. Wine/European (subclade 4)		CBS collection (Nguyen H.V.)
CBS2808	ART	Wine	Wine	Slovakia	no	A	134.04	2	euploid	heterozygous	48185	8.52755	113	190.8	1. Wine/European (subclade 4)		CBS collection (Nguyen H.V.)
CBS2807	AIC	Wine	Wine	Slovakia	yes	none	0	1	euploid	homozygous	46159	0	39	202.28	1. Wine/European (subclade 4)		CBS collection (Nguyen H.V.)
YJM270	SACE_YAF	Unknown	Wine	Slovenia	no	none	0	2	euploid	homozygous	46607	0	35	83.92	1. Wine/European (subclade 4)		Phaff collection	2
L-958	BSR	Wine	Wine	Mendoza area, Argentina	no	A	11.21	2	euploid	heterozygous	54243	34.622	8	150.83	1. Wine/European		Pontificia Universidad Catolica de Chile (Claudio Martinez)
L-960	BSS	Wine	Wine	Mendoza area, Argentina	no	A	16.545	2	euploid	heterozygous	54975	35.2633	12	187.78	1. Wine/European		Pontificia Universidad Catolica de Chile (Claudio Martinez)
L-1201	BTR	Heterozygote, 12% Sporulation Efficiency	Wine	Valle de Ica, Peru	no	A	9.795	2	euploid	heterozygous	53926	33.609	4	147.93	1. Wine/European		Universidad de Santiago de Chile (Francisco Cubillos) and Pontificia Universidad Catolica de Chile (Claudio Martinez)	11
L-1198	BTP	Heterozygote, 12% Sporulation Efficiency	Wine	Valle de Ica, Peru	no	A	6.755	2	euploid	heterozygous	53951	31.4934	6	220.74	1. Wine/European		Universidad de Santiago de Chile (Francisco Cubillos) and Pontificia Universidad Catolica de Chile (Claudio Martinez)	11
M1	ASR	Vineyard	Wine	Italy	no	A	61.29	2	euploid	heterozygous	53806	30.8925	12	250.93	1. Wine/European		Washington University School of Medicine (Justin C Fay)	5
YJM1574	SACE_YDJ	wine/European	Wine	NA	no	A	75.74	2	aneu;+1*1;+1*6;	homozygous	46850	0	9	301.73	1. Wine/European			2
CECT10266	AVB	Tanning liquor	Industrial	Spain	no	A	17.1275	1	euploid	homozygous	47764	0	714	197.88	2. Alpechin		CECT collection
CECT10171-5B	CDT	Larvae of Dacus oleae	Insect	Spain	no	A	43.1	2	euploid	homozygous	49211	0	1170	228.64	2. Alpechin		CECT collection / State Research Institute of Genetics and Selection of Industrial Microorganisms (Naumov G.I.)
1560	CPG	Manzanilla-Alorena, olive (Noe), 2003	Nature	Aceituna, Spain	no	A	12.355	2	euploid	homozygous	48602	0	926	271.4	2. Alpechin		Instituto de Agroquímica y Tecnología de los Alimentos (IATA)-CSIC (Amparo Querol)
CBS3093_1b	ABM	Alpechin (waste from olive oil production)	Industrial	Spain	yes	A	31.4325	1	euploid	homozygous	47755	0	259	198.27	2. Alpechin		CBS collection (Nguyen H.V.)	1
CBS3093	AHM	Alpechin (waste from olive oil production)	Industrial	Spain	yes	A	75.375	1	euploid	homozygous	47369	0	169	205.57	2. Alpechin		CBS collection (Nguyen H.V.)
CBS4903	AQA	Alpechin (waste from olive oil production)	Industrial	Spain	no	A	106.88	2	euploid	heterozygous	49143	6.23487	1195	228.53	2. Alpechin		CBS collection (Nguyen H.V.)
CBS5378	AQD	Alpechin (waste from olive oil production)	Industrial	Spain	no	A	63.695	2	aneu;+1*8;	heterozygous	49020	5.17544	339	230.55	2. Alpechin		CBS collection (Nguyen H.V.)
CECT10497	ATQ	Alpechin (waste from olive oil production)	Industrial	Spain	no	A	40.495	2	aneu;+2*9;+1*11;	homozygous	48938	0	505	248.8	2. Alpechin		CECT collection
UCD_09-448	CGD	Olives from Middle of season 1. on RBCA 11.25.09 Streaked onto PDA 11/30/09	Fruit	Davis, CA, UCD	no	B	65.37	2	euploid	homozygous	48515	0	505	189.99	2. Alpechin		Phaff collection
UCD_11-601	CGE	Olive fermentation, 1-gallon, Bucket 5B brine, Sicilian style olives, inoculated with Saccharomyces cerevisiase from 2009 olives.	Fruit	Davis, CA, UCD Food Science, Pilot plant.	no	B	89.515	2	euploid	homozygous	47666	0	99	190.44	2. Alpechin		Phaff collection
CBS3081	AHL	Alpechin (waste from olive oil production)	Industrial	Spain	yes	none	0	1	euploid	homozygous	48054	0	101	235.65	2. Alpechin		CBS collection (Nguyen H.V.)
DBVPG6302	BRK	Alpechin (waste from olive oil production)	Industrial	Spain	no	none	0	2	euploid	homozygous	48294	0	228	220.4	2. Alpechin		DBVPG collection (Benedetta Turchetti and Pietro Buzzini)
YJM1252	SACE_YBR	Alpechin (waste from olive oil production)	Industrial	Spain	no	none	0	2	euploid	homozygous	48964	0	295	423.57	2. Alpechin		Phaff collection	2
CBS2909	AID	Human feces	Human	NA	no	A	45.82	2	euploid	heterozygous	48742	4.92799	543	200.49	2. Alpechin		CBS collection (Nguyen H.V.)
CBS2910	AIE	Human feces	Human	Portugal	yes	A	21.79	1	aneu;+1*9;	homozygous	47729	0	141	203	2. Alpechin		CBS collection (Nguyen H.V.)
YJM248	SACE_YAE	Faeces	Human	NA	no	A	78.2	2	euploid	homozygous	45765	0	229	59.45	2. Alpechin		Phaff collection	2
YJM1078	SACE_YDM	Clinical	Human, clinical	Portugal	no	A	43.655	2	euploid	homozygous	47648	0	786	48.1	2. Alpechin		Phaff collection	2
CBS439	AGN	Silvaner grapes	Wine	Germany	yes	none	0	1	euploid	homozygous	43915	0	446	189.88	M1. Mosaic region 1		CBS collection (Nguyen H.V.)
M6	AST	Vineyard	Wine	Italy	no	A	102.185	2	euploid	heterozygous	50184	23.376	367	177.17	M1. Mosaic region 1		Washington University School of Medicine (Justin C Fay)	5
CLIB1060	BHE	Cider brewery, half fermenting apple juice	Cider	Brittany, France	no	B	99.2	2	aneu;+1*14;	heterozygous	52132	28.6292	393	201.96	M1. Mosaic region 1		CLIB collection (Serge Casaregola)
CLIB1059	BHD	Cider brewery, half fermenting apple juice	Cider	Brittany, France	no	A	109.925	2	euploid	heterozygous	53019	34.067	465	177.39	M1. Mosaic region 1		CLIB collection (Serge Casaregola)
CLIB1085	BHM	Cider brewery, dry cider	Cider	Upper Normandy, France	no	A	21.705	2	euploid	heterozygous	46922	8.55036	251	242.7	M1. Mosaic region 1		CLIB collection (Serge Casaregola)
CLIB1083	BHT	Cider brewery, dry cider	Cider	Upper Normandy, France	no	B	77.77	2	euploid	homozygous	46705	0	491	264.35	M1. Mosaic region 1		CLIB collection (Serge Casaregola)
M9	ASV	Vineyard	Wine	Italy	no	A	71.145	2	aneu;+1*9;	heterozygous	53155	41.823	503	180.86	M1. Mosaic region 1		Washington University School of Medicine (Justin C Fay)	5
CBS1540	AHF	Tibi grains	Nature	Switzerland	yes	A	28.99	1	euploid	homozygous	48908	0	72	235.42	M1. Mosaic region 1		CBS collection (Nguyen H.V.)
SJ5L14	AMP	Fruiting body of Auricularia auricular	Fruit	Taian, Miaoli, Taiwan	no	none	0	2	euploid	heterozygous	54334	19.947	132	182.54	M1. Mosaic region 1		National Hsinchu University of Education (Ching-Fu Lee)	25
995	CPB	Fermented beverage from raisins and sugar	Beer	Hungary	no	A	17.405	2	aneu;+1*3;	heterozygous	55098	24.4673	219	158.85	M1. Mosaic region 1		Instituto de Agroquímica y Tecnología de los Alimentos (IATA)-CSIC (Amparo Querol)
I14_1b	ACS	Vineyard soil	Wine	Italy	yes	A	27.355	1	euploid	homozygous	47210	0	144	238.47	M1. Mosaic region 1		Kruglyak Laboratory	1
YJM1387	SACE_YCI	Unknown	Wine	Japan	no	none	0	2	euploid	homozygous	45307	0	446	149.19	M1. Mosaic region 1		Phaff collection	2
CLIB1082	BHL	Cider brewery, dry cider	Cider	Upper Normandy, France	no	B	38.085	2	euploid	heterozygous	56010	38.0861	683	238.12	M1. Mosaic region 1		CLIB collection (Serge Casaregola)
CLIB1077	BHK	Cider brewery, dry cider	Cider	Upper Normandy, France	no	A	17.025	2	euploid	heterozygous	55477	38.0446	599	238.57	M1. Mosaic region 1		CLIB collection (Serge Casaregola)
CLIB413_1b	ACG	Fermenting rice beverage	Fermentation	China	yes	B	38	1	euploid	homozygous	44262	0	5	177.98	M1. Mosaic region 1		CLIB collection	1
CLIB483_1b	ACH	Cider	Cider	Brittany, France	yes	B	47.425	1	euploid	homozygous	44503	0	4	204.14	M1. Mosaic region 1		CLIB collection	1
SRC 120	CHV	Cider bioindustrial strain	Cider	France	no	B	84.21	2	aneu;+1*9;+1*11;+1*16;	homozygous	44251	0	104	267.12	M1. Mosaic region 1		Inserm Université P. M. Curie, Paris, France (Hennequin C.)
CBS7959	AFR	Factory producing ethanol (sugar cane syrup)	Industrial	Sao Paulo, Brazil	yes	A	21.3825	1	aneu;+1*1;	homozygous	50923	0	465	251.37	3. Brazilian bioethanol		CBS collection (Nguyen H.V.)
RP.10.14	BVC	Bioethanol	Bioethanol	Brazil	no	B	6.48	2	euploid	heterozygous	62879	39.8575	459	190.33	3. Brazilian bioethanol		IBB-Unesp (Ana Teresa B. F. Antonangelo )	13
CBS7962	AEG	Fermenting concentrated syrup (sugar cane)	Industrial	Brazil	yes	B	76.7	1	euploid	homozygous	52280	0	227	254.96	3. Brazilian bioethanol		CBS collection (Nguyen H.V.)
CBS7961	AGM	Fermenting concentrated syrup (sugar cane)	Industrial	Sao Paulo, Brazil	yes	B	22.96	1	euploid	homozygous	53519	0	266	434.45	3. Brazilian bioethanol		CBS collection (Nguyen H.V.)
SA.10.1.VL1	CNQ	Bioethanol	Bioethanol	Brazil	no	B	9.59	2	euploid	heterozygous	66761	51.4447	261	239.31	3. Brazilian bioethanol		IBB-Unesp (Ana Teresa B. F. Antonangelo )	13
CBS7964	AEH	Fermenting concentrated syrup (sugar cane)	Industrial	Brazil	yes	B	84.955	1	euploid	homozygous	48968	0	48	270.27	3. Brazilian bioethanol		CBS collection (Nguyen H.V.)
CBS7960	AFD	Factory producing ethanol (sugar cane syrup)	Industrial	Sao Paulo, Brazil	yes	A	40.8625	1	euploid	homozygous	25931	0	112	185.24	3. Brazilian bioethanol		CBS collection (Nguyen H.V.)
CBS7963	AHC	Fermenting concentrated syrup (sugar cane)	Industrial	Sao Paulo, Brazil	yes	A	39.29	1	euploid	homozygous	48580	0	61	186.21	3. Brazilian bioethanol		CBS collection (Nguyen H.V.)
M.9.1	BTT	Cachaça	Distillery	Brazil	no	B	5.355	2	euploid	heterozygous	60639	39.2421	165	188.01	3. Brazilian bioethanol		IBB-Unesp (Ana Teresa B. F. Antonangelo )	13
M1.1	APH	Cachaça, Muller Industrial	Distillery	Pirassununga, Sao Paulo, Brazil	no	B	23.715	2	euploid	heterozygous	59578	35.8723	77	206.8	3. Brazilian bioethanol		IBB-Unesp (Ana Teresa B. F. Antonangelo )	13
M.14.1	BTV	Cachaça	Distillery	Brazil	no	B	11.01	2	euploid	heterozygous	60250	37.5602	87	214.38	3. Brazilian bioethanol		IBB-Unesp (Ana Teresa B. F. Antonangelo )	13
RP.10.4	BVA	Bioethanol	Bioethanol	Brazil	no	B	14.22	2	euploid	heterozygous	60841	39.48	281	246.54	3. Brazilian bioethanol		IBB-Unesp (Ana Teresa B. F. Antonangelo )	13
SM.9.4.BR2	CMT	Bioethanol	Bioethanol	Brazil	no	C	105.655	2	euploid	heterozygous	56241	29.2136	35	114.58	3. Brazilian bioethanol		IBB-Unesp (Ana Teresa B. F. Antonangelo )	13
SM.8.7.BR1	CNG	Bioethanol	Bioethanol	Brazil	no	C	36.97	2	euploid	heterozygous	60821	39.4781	44	212.02	3. Brazilian bioethanol		IBB-Unesp (Ana Teresa B. F. Antonangelo )	13
SA.1.5.	CNK	Bioethanol	Bioethanol	Brazil	no	B	13.635	2	euploid	heterozygous	57724	29.4661	114	349.4	3. Brazilian bioethanol		IBB-Unesp (Ana Teresa B. F. Antonangelo )	13
VF8_(6)	APG	Bioethanol, Sao Joao sugar mill	Bioethanol	Araras, Sao Paulo, Brazil	no	B	14.585	1	euploid	homozygous	48006	0	69	262.54	3. Brazilian bioethanol		IBB-Unesp (Ana Teresa B. F. Antonangelo )	13
SA.9.3.VR1	CNM	Bioethanol	Bioethanol	Brazil	no	B	9.43	2	euploid	heterozygous	61093	41.2633	103	202.13	3. Brazilian bioethanol		IBB-Unesp (Ana Teresa B. F. Antonangelo )	13
SA.9.4.BR2	CNP	Bioethanol	Bioethanol	Brazil	no	B	9.85	2	euploid	heterozygous	58538	37.0716	91	164.17	3. Brazilian bioethanol		IBB-Unesp (Ana Teresa B. F. Antonangelo )	13
SA.10.1.VR4	CNR	Bioethanol	Bioethanol	Brazil	no	B	16.605	2	euploid	heterozygous	59740	39.6736	85	219.85	3. Brazilian bioethanol		IBB-Unesp (Ana Teresa B. F. Antonangelo )	13
RP.10.13	BVB	Bioethanol	Bioethanol	Brazil	no	B	9.985	2	euploid	heterozygous	63401	46.2911	236	249	3. Brazilian bioethanol		IBB-Unesp (Ana Teresa B. F. Antonangelo )	13
SM.8.8.CVR1	CNI	Bioethanol	Bioethanol	Brazil	no	B	6.49	2	euploid	heterozygous	61424	37.7556	131	288.68	3. Brazilian bioethanol		IBB-Unesp (Ana Teresa B. F. Antonangelo )	13
SM.8.8.BL1	CNH	Bioethanol	Bioethanol	Brazil	no	A	3.91	2	euploid	heterozygous	61846	39.2685	114	240.63	3. Brazilian bioethanol		IBB-Unesp (Ana Teresa B. F. Antonangelo )	13
SM.9.4.BR1	BVH	Bioethanol	Bioethanol	Brazil	no	B	9.665	2	euploid	heterozygous	58661	46.3425	5	71.32	3. Brazilian bioethanol		IBB-Unesp (Ana Teresa B. F. Antonangelo )	13
SA.9.4.VL4	CNN	Bioethanol	Bioethanol	Brazil	no	B	17.64	2	euploid	heterozygous	64402	48.2019	8	194.25	3. Brazilian bioethanol		IBB-Unesp (Ana Teresa B. F. Antonangelo )	13
SM.8.7.L9	CNF	Bioethanol	Bioethanol	Brazil	no	B	9.435	2	euploid	heterozygous	66088	49.537	3	218.69	3. Brazilian bioethanol		IBB-Unesp (Ana Teresa B. F. Antonangelo )	13
SM.8.2.C13	CNB	Bioethanol	Bioethanol	Brazil	no	B	31.65	2	euploid	heterozygous	66666	49.982	5	311.11	3. Brazilian bioethanol		IBB-Unesp (Ana Teresa B. F. Antonangelo )	13
SM.9.4.BL2	BVG	Bioethanol	Bioethanol	Brazil	no	B	14.315	2	euploid	heterozygous	66469	49.6653	5	262.7	3. Brazilian bioethanol		IBB-Unesp (Ana Teresa B. F. Antonangelo )	13
SM.8.7.L8	CNE	Bioethanol	Bioethanol	Brazil	no	B	107.255	2	euploid	heterozygous	65319	48.8036	4	188.06	3. Brazilian bioethanol		IBB-Unesp (Ana Teresa B. F. Antonangelo )	13
SA.9.2.BL3	CNL	Bioethanol	Bioethanol	Brazil	no	B	10.035	2	aneu;+1*3;	heterozygous	66852	49.9716	7	319.58	3. Brazilian bioethanol		IBB-Unesp (Ana Teresa B. F. Antonangelo )	13
SM.9.1.AL1	BVD	Bioethanol	Bioethanol	Brazil	no	B	5.16	2	euploid	homozygous	51003	0	2	225.25	3. Brazilian bioethanol		IBB-Unesp (Ana Teresa B. F. Antonangelo )	13
SM.9.2.BR3(L)	BVF	Bioethanol	Bioethanol	Brazil	no	B	6.34	2	euploid	heterozygous	63282	41.1713	7	243.29	3. Brazilian bioethanol		IBB-Unesp (Ana Teresa B. F. Antonangelo )	13
RP11.4.1	CNS	Bioethanol	Bioethanol	Brazil	no	B	6.555	2	euploid	heterozygous	61973	39.7028	1	170.69	3. Brazilian bioethanol		IBB-Unesp (Ana Teresa B. F. Antonangelo )	13
RP11.4.11	CNT	Bioethanol	Bioethanol	Brazil	no	B	8.765	2	euploid	heterozygous	62369	39.5774	5	213.77	3. Brazilian bioethanol		IBB-Unesp (Ana Teresa B. F. Antonangelo )	13
SM.9.1.BL7	BVE	Bioethanol	Bioethanol	Brazil	no	B	20.0025	1	euploid	homozygous	48315	0	8	253.75	3. Brazilian bioethanol		IBB-Unesp (Ana Teresa B. F. Antonangelo )	13
RP11.4.14	CNV	Bioethanol	Bioethanol	Brazil	no	B	19.935	2	aneu;+1*6;	heterozygous	57314	30.9732	63	315.62	3. Brazilian bioethanol		IBB-Unesp (Ana Teresa B. F. Antonangelo )	13
CBS4734	AHB	Sugar cane juice	Nature	NA	yes	A	29.615	1	euploid	homozygous	47433	0	71	213.35			CBS collection (Nguyen H.V.)
YJM1250	SACE_YBQ	Sugar cane	Nature	NA	no	A	76.905	2	euploid	homozygous	47178	0	64	50.69			Phaff collection	2
N19-1C	CCL	Exudate of Quercus sp.	Tree	Gelendzhik region, Caucasus, Russia	no	none	0	2	euploid	homozygous	46806	0	2703	298.15	4. Mediterranean oak		State Research Institute of Genetics and Selection of Industrial Microorganisms (Naumov G.I.)
2162	BBQ	Forest soil, 30C	Soil	Hungary	no	none	0	2	euploid	homozygous	45547	0	18	238.05	4. Mediterranean oak		Instituto de Agroquímica y Tecnología de los Alimentos (IATA)-CSIC (Amparo Querol)
2187	BBS	Forest soil, 30C	Soil	Hungary	no	none	0	2	euploid	homozygous	45919	0	17	326.99	4. Mediterranean oak		Instituto de Agroquímica y Tecnología de los Alimentos (IATA)-CSIC (Amparo Querol)
EXF-7197	BFP	Quercus sp.	Tree	Montenegro	no	none	0	2	euploid	homozygous	45472	0	1899	231.02	4. Mediterranean oak		University of Ljubljana, Biotech Facility dept. Biology Ljubljana, Slovenia (Gunde-Cimerman N.)
ZP_567	BTG	Quercus pyrenaica	Tree	Portugal, Castelo de Vide,	no	none	0	2	euploid	homozygous	46473	0	2386	220.83	4. Mediterranean oak		Faculdade de Ciências e Tecnologia of Universidade NOVA de Lisboa (FCT-NOVA)(José Paulo Sampaio)
sample 50	CLC	Dead tree	Tree	Bordeaux, France	no	none	0	2	aneu;+2*3;	homozygous	45668	0	6	182.11	4. Mediterranean oak		Schacherer Laboratory
sample 40	CLB	Tree leaves	Tree	Bordeaux, France	no	none	0	2	euploid	homozygous	45988	0	6	263.99	4. Mediterranean oak		Schacherer Laboratory
sample 33	CLD	Flower	Flower	Bordeaux, France	no	A	1.275	2	aneu;+2*3;	homozygous	45922	0	39	223.97	4. Mediterranean oak		Schacherer Laboratory
CBS420	AQM	Stracchino cheese	Dairy	Italy	no	none	0	2	aneu;+1*9;+1*16;	heterozygous	65641	19.1831	1647	145.08	5. French dairy		CBS collection (Nguyen H.V.)
EXF-7145	BFN	Quercus robur	Tree	Serbia	no	none	0	2	aneu;+1*10;	heterozygous	48250	39.5689	1104	49.31	5. French dairy		University of Ljubljana, Biotech Facility dept. Biology Ljubljana, Slovenia (Gunde-Cimerman N.)
368428S	BME	Human	Human	RVI Newcastle, UK	no	none	0	3	aneu;+1*9;	heterozygous	96403	66.0021	6964	325.29	5. French dairy		National Collection of Yeast Cultures (NCYC)(Stephen A James, Donald Mackenzie and Ian Roberts)
CBS2421	ARS	Japanese kefyr grains	Nature	NA	no	none	0	2	aneu;+1*1;	heterozygous	66561	35.979	2073	114.53	5. French dairy		CBS collection (Nguyen H.V.)
CBS2246	ARN	Sputum	Human, clinical	Netherlands	no	none	0	3	euploid	heterozygous	82868	48.1308	6789	201.81	5. French dairy		CBS collection (Nguyen H.V.)
CLIB560	BGM	Dairy, cheese (camembert)	Dairy	Normandy, France	no	none	0	2	euploid	heterozygous	71621	29.1828	349	254.99	5. French dairy		CLIB collection / Laboratoire de Technologie Laitiere, INA-PG (Serge Casaregola)
CLIB562	BGP	Dairy, cheese (camembert)	Dairy	Normandy, France	no	none	0	2	euploid	heterozygous	67376	32.85	295	73.51	5. French dairy		CLIB collection / Laboratoire de Technologie Laitiere, INA-PG (Serge Casaregola)
EXF-5871	BFH	Homemade cheese	Dairy	Slovenia	no	none	0	2	euploid	heterozygous	73794	35.7698	1911	258.03	5. French dairy		University of Ljubljana, Biotech Facility dept. Biology Ljubljana, Slovenia (Gunde-Cimerman N.)
CLIB564	BGR	Dairy, cheese (camembert)	Dairy	Normandy, France	no	none	0	2	aneu;+1*12;	heterozygous	74328	34.3626	918	218.58	5. French dairy		CLIB collection / Laboratoire de Technologie Laitiere, INA-PG (Serge Casaregola)
CLIB630	ASN	Dairy cheese (camembert)	Dairy	Normandy, France	no	none	0	2	euploid	heterozygous	75239	38.383	96	248.37	5. French dairy		CLIB collection / Laboratoire de Technologie Laitiere, INA-PG (Serge Casaregola)
CLIB558	BGK	Dairy, cheese (camembert)	Dairy	Normandy, France	no	none	0	2	euploid	heterozygous	75031	39.0505	84	242.29	5. French dairy		CLIB collection / Laboratoire de Technologie Laitiere, INA-PG (Serge Casaregola)
CLIB631	BGS	Dairy, cheese (camembert)	Dairy	Normandy, France	no	none	0	2	aneu;+1*10;	heterozygous	73029	36.3992	134	235.28	5. French dairy		CLIB collection / Laboratoire de Technologie Laitiere, INA-PG (Serge Casaregola)
CLIB552	BGD	Dairy, cheese (camembert)	Dairy	Normandy, France	no	none	0	2	euploid	heterozygous	70440	27.1167	126	230.74	5. French dairy		CLIB collection / Laboratoire de Technologie Laitiere, INA-PG (Serge Casaregola)
CLIB557	BGI	Dairy, cheese (camembert)	Dairy	Normandy, France	no	none	0	2	euploid	heterozygous	74022	36.2217	84	231.35	5. French dairy		CLIB collection / Laboratoire de Technologie Laitiere, INA-PG (Serge Casaregola)
CLQCA_13-023	ALD	Wax on rock surface	Nature	Bolivar, Ecuador	no	none	0	2	euploid	heterozygous	70912	27.4143	483	220.6	5. French dairy		National Collection of Yeast Cultures (NCYC)(Stephen A James) and Colección de Levaduras Quito Católica (CLQCA)(Enrique Javier Carvajal Barriga)
CLIB546	BFS	Dairy, cheese (camembert)	Dairy	Normandy, France	no	none	0	2	euploid	heterozygous	72707	29.2558	191	219.65	5. French dairy		CLIB collection / Laboratoire de Technologie Laitiere, INA-PG (Serge Casaregola)
CLIB550	BGB	Dairy, cheese (camembert)	Dairy	Normandy, France	no	none	0	2	euploid	heterozygous	72631	28.6269	148	217.81	5. French dairy		CLIB collection / Laboratoire de Technologie Laitiere, INA-PG (Serge Casaregola)
CLIB554	BGF	Dairy, brine	Dairy	France	no	none	0	2	euploid	heterozygous	73587	31.265	30	224.59	5. French dairy		CLIB collection / Laboratoire de Technologie Laitiere, INA-PG (Serge Casaregola)
CLIB555	BGG	Dairy, brine	Dairy	France	no	none	0	2	aneu;+1*11;	heterozygous	74436	33.2406	23	229.44	5. French dairy		CLIB collection / Laboratoire de Technologie Laitiere, INA-PG (Serge Casaregola)
CBS2272	ARR	Butter milk	Dairy	Delft, Netherlands	no	none	0	2	aneu;+1*1;+1*3;	heterozygous	66719	5.3553	95	198.53	5. French dairy		CBS collection (Nguyen H.V.)
CLIB547	BFT	Dairy, cheese (camembert)	Dairy	Normandy, France	no	none	0	2	euploid	heterozygous	69298	13.8373	261	208.41	5. French dairy		CLIB collection / Laboratoire de Technologie Laitiere, INA-PG (Serge Casaregola)
CLIB553	BGE	Dairy, raw milk	Dairy	Normandy, France	no	none	0	2	euploid	heterozygous	69299	12.9497	121	224.84	5. French dairy		CLIB collection / Laboratoire de Technologie Laitiere, INA-PG (Serge Casaregola)
CLIB559	BGL	Dairy, cheese (camembert)	Dairy	Normandy, France	no	none	0	2	euploid	heterozygous	74555	31.8248	150	267.17	5. French dairy		CLIB collection / Laboratoire de Technologie Laitiere, INA-PG (Serge Casaregola)
CLIB548	BFV	Dairy, cheese (camembert)	Dairy	Normandy, France	no	none	0	2	aneu;+1*11;	heterozygous	74218	33.345	51	212.5	5. French dairy		CLIB collection / Laboratoire de Technologie Laitiere, INA-PG (Serge Casaregola)
CLIB549	BGA	Dairy, cheese (camembert)	Dairy	Normandy, France	no	none	0	2	euploid	heterozygous	73861	31.9736	35	223.64	5. French dairy		CLIB collection / Laboratoire de Technologie Laitiere, INA-PG (Serge Casaregola)
CLIB648	BGT	Dairy, whey	Dairy	Alpes, France	no	none	0	2	euploid	heterozygous	71410	25.7625	174	243.65	5. French dairy		CLIB collection (Serge Casaregola)
CLIB649	BGV	Dairy, whey	Dairy	Alpes, France	no	none	0	2	euploid	heterozygous	71232	26.3505	174	205.12	5. French dairy		CLIB collection (Serge Casaregola)
CLIB556	BGH	Dairy, Saint Maure goat's cheese	Dairy	Poitou-Charentes, France	no	none	0	2	euploid	heterozygous	72003	28.6724	132	191.83	5. French dairy		CLIB collection / Laboratoire de Technologie Laitiere, INA-PG (Serge Casaregola)
CLIB561	BGN	Dairy, cheese (camembert)	Dairy	Normandy, France	no	none	0	2	euploid	heterozygous	72229	28.5661	128	308.97	5. French dairy		CLIB collection / Laboratoire de Technologie Laitiere, INA-PG (Serge Casaregola)
CLIB551	BGC	Dairy, cheese (camembert)	Dairy	Normandy, France	no	none	0	2	euploid	heterozygous	74785	34.8599	10	249.8	5. French dairy		CLIB collection / Laboratoire de Technologie Laitiere, INA-PG (Serge Casaregola)
CLIB563	BGQ	Dairy, cheese (camembert)	Dairy	Normandy, France	no	none	0	2	euploid	heterozygous	75252	35.0967	34	304.78	5. French dairy		CLIB collection / Laboratoire de Technologie Laitiere, INA-PG (Serge Casaregola)
malade Boisse	CKV	Unknown	Human, clinical	France	no	none	0	2	euploid	heterozygous	73873	33.3518	98	231.63	5. French dairy		Inserm Université P. M. Curie, Paris, France (Hennequin C.)
CBS4456	AFL	Kaffir beer	Beer	South Africa	yes	none	0	1	aneu;+1*8;	homozygous	58139	0	401	191.7	6. African beer		CBS collection (Nguyen H.V.)
CBS4454	AEN	Kaffir beer	Beer	South Africa	no	none	0	2	aneu;+1*1;+1*3;+1*4;	heterozygous	67373	23.7202	728	207.02	6. African beer		CBS collection (Nguyen H.V.)
CBS4455	ASC	Kaffir beer	Beer	South Africa	no	none	0	3	aneu;+1*1;	heterozygous	77037	43.6647	1864	239.71	6. African beer		CBS collection (Nguyen H.V.)
A-6	ANL	Sorghum beer	Beer	Ghana	no	none	0	4	euploid	heterozygous	86350	49.9768	6635	207.4	6. African beer		The Royal Veterinary and Agricultural University (Lene Jespersen)	14
A-18	ANM	Sorghum beer	Beer	Ghana	no	none	0	4	euploid	heterozygous	85165	48.7583	5570	210.95	6. African beer		The Royal Veterinary and Agricultural University (Lene Jespersen)	14
CH02	AVN	Pearl millet beer	Beer	Abengourou, Ivory Coast	no	none	0	4	euploid	heterozygous	86031	47.4469	6659	291.55	6. African beer		Université de Lyon (Michel Aigle)	15
CH06	AVP	Pearl millet beer	Beer	Abengourou, Ivory Coast	no	none	0	5	aneu;-1*14;	heterozygous	88917	51.5964	380	204.22	6. African beer		Université de Lyon (Michel Aigle)	15
CH10	AVQ	Pearl millet beer	Beer	Abengourou, Ivory Coast	no	none	0	5	aneu;+1*4;	heterozygous	90003	52.0049	376	220.19	6. African beer		Université de Lyon (Michel Aigle)	15
CH11	AVR	Pearl millet beer	Beer	Abengourou, Ivory Coast	no	none	0	5	aneu;-1*15;	heterozygous	90171	52.4947	475	218.32	6. African beer		Université de Lyon (Michel Aigle)	15
CH14	AVS	Pearl millet beer	Beer	Abengourou, Ivory Coast	no	none	0	5	aneu;+1*12;+1*13;	heterozygous	91561	53.5992	465	243.99	6. African beer		Université de Lyon (Michel Aigle)	15
CH13	AVT	Pearl millet beer	Beer	Abengourou, Ivory Coast	no	none	0	5	aneu;+1*2;+1*5;	heterozygous	90019	51.9035	360	229	6. African beer		Université de Lyon (Michel Aigle)	15
CLIB651	BEK	Beer leaven for Bili Bili beer, brewery	Beer	Chad	no	none	0	4	euploid	heterozygous	74975	35.864	234	241.87	6. African beer		CLIB collection (Serge Casaregola)
CLIB653	BEM	Beer leaven for Bili Bili beer, brewery	Beer	Chad	no	none	0	4	euploid	heterozygous	75405	36.4565	418	217.33	6. African beer		CLIB collection (Serge Casaregola)
CLIB650	BEI	Bili Bili beer, brewery	Beer	Chad	no	none	0	3	euploid	heterozygous	69615	28.1232	35	261.47	6. African beer		CLIB collection (Serge Casaregola)
CLIB654	BEN	Beer leaven for Bili Bili beer, brewery	Beer	Chad	no	none	0	3	euploid	heterozygous	69397	28.1698	34	231.23	6. African beer		CLIB collection (Serge Casaregola)
CLIB655	BHA	Beer leaven for Bili Bili beer, brewery	Beer	Chad	no	A	2.925	3	euploid	heterozygous	69408	28.1322	18	222.69	6. African beer		CLIB collection (Serge Casaregola)
MAJ_G	BDN	Plant material	Nature	Majunga, Madagascar	no	none	0	2	euploid	heterozygous	66059	7.65831	7223	199.63	6. African beer		National Collection of Yeast Cultures (NCYC)(Stephen A James and Ian Roberts)
N26-1-10:7-5(a)	CES	Maize dough	Bakery	Ghana	no	none	0	2	aneu;-1*1;	homozygous	61039	0	1180	142.58	6. African beer		State Research Institute of Genetics and Selection of Industrial Microorganisms (Naumov G.I.)
N34:2-4(a)	CER	Maize dough	Bakery	Ghana	no	none	0	2	euploid	homozygous	62005	0	1239	228.67	6. African beer		State Research Institute of Genetics and Selection of Industrial Microorganisms (Naumov G.I.)
N134:7-1(a)	CET	Maize dough	Bakery	Ghana	no	none	0	2	aneu;-1*9;	homozygous	61876	0	1284	231.75	6. African beer		State Research Institute of Genetics and Selection of Industrial Microorganisms (Naumov G.I.)
DBVPG1848	BPI	Tecc	Unknown	Ethiopia	no	none	0	2	aneu;+1*1;+1*12;	heterozygous	71062	49.3273	267	174.38			DBVPG collection (Benedetta Turchetti and Pietro Buzzini)
DBVPG1895	BPN	Grape must treated with pesticides	Wine	Italy	no	A	35.27	2	euploid	heterozygous	70544	45.7544	211	218.13			DBVPG collection (Benedetta Turchetti and Pietro Buzzini)
YJM1463	SACE_YDB	White Tecc	Unknown	Africa	no	A	117.05	2	euploid	homozygous	56625	0	121	184.12				2
CBS422a	AAB	Beer	Beer	Odessa, Ukraine	yes	A	32.4575	1	euploid	homozygous	46688	0	400	205.91	7. Mosaic beer		CBS collection (Nguyen H.V.)
NCYC_88	CBN	Ale strain	Beer	UK	no	A	34.435	2	euploid	homozygous	47679	0	443	228.99	7. Mosaic beer		National Collection of Yeast Cultures (NCYC)(Stephen A James and Ian Roberts)
CBS7539	AQG	Turbid beer	Beer	Plovdiv, Bulgaria	no	B	89.09	2	euploid	heterozygous	54822	26.8834	893	221.34	7. Mosaic beer		CBS collection (Nguyen H.V.)
6.2_WLP570	CFF	Carlsberg Beer	Beer	Belgium	no	A	76.2	2	euploid	heterozygous	59242	38.3174	926	254.27	7. Mosaic beer		Carlsberg
CBS7371	AFB	Brewery	Beer	UK	yes	A	25.5425	1	euploid	homozygous	48529	0	232	223.9	7. Mosaic beer		CBS collection (Nguyen H.V.)
CBS6503	AFA	Brewery	Beer	UK	no	A	27.065	2	aneu;-1*16;	homozygous	47264	0	295	202.66	7. Mosaic beer		CBS collection (Nguyen H.V.)
CBS6505	AFP	Brewery (Killer strain responsible for death of brewing yeast)	Beer	UK	no	A	57.25	2	euploid	heterozygous	48355	0.488057	213	242.74	7. Mosaic beer		CBS collection (Nguyen H.V.)
CBS7957	AQH	Factory producing cassava flour	Industrial	Sao Paulo, Brazil	no	A	289.365	3	aneu;+1*3;	heterozygous	62227	76.9521	537	219.98	7. Mosaic beer		CBS collection (Nguyen H.V.)
YJM193	SACE_YAB	Unknown	Distillery	NA	no	A	28.31	2	euploid	homozygous	49322	0	105	42.13	7. Mosaic beer		Phaff collection	2
CLIB382_1b	AAR	Beer	Beer	Ireland	yes	A	27.495	1	euploid	homozygous	48456	0	20	215.96	7. Mosaic beer		CLIB collection	1
CBS7958	AEA	Factory producing cassava flour	Industrial	Sao Paulo, Brazil	yes	A	2.14	1	euploid	homozygous	48312	0	3	208.71	7. Mosaic beer		CBS collection (Nguyen H.V.)
DBVPG6590	BRM	Alcohol production tank	Distillery	Brazil	no	A	18.945	1	euploid	homozygous	48201	0	7	211.17	7. Mosaic beer		DBVPG collection (Benedetta Turchetti and Pietro Buzzini)
CBS1782	AEQ	Super-attenuated beer	Beer	Japan	yes	A	2.6575	1	euploid	homozygous	48790	0	15	226.95	7. Mosaic beer		CBS collection (Nguyen H.V.)
YJM271	SACE_YAG	Brewery	Beer	NA	no	A	58.305	2	euploid	homozygous	48209	0	20	51.69	7. Mosaic beer		Phaff collection	2
CLIB272_2	AAQ	Beer	Beer	USA	yes	A	32.6825	1	euploid	homozygous	47515	0	457	164.93	7. Mosaic beer		CLIB collection / Charles University, Prague, Czech Republic (Vondrejs V.)	1
CBS4255	ASB	Sputum	Human, clinical	NA	no	A	55.11	2	euploid	heterozygous	63288	46.4417	1010	247.09	7. Mosaic beer		CBS collection (Nguyen H.V.)
CBS382	APP	Beer	Beer	Brazil, Rio de Janeiro	no	B	129.09	3	aneu;+1*9;+1*10;+1*12;	heterozygous	61961	35.9904	1728	229.6	7. Mosaic beer		CBS collection (Nguyen H.V.)
1175	CPD	Spoiled beer	Beer	NA	no	A	193.775	2	aneu;+1*8;	heterozygous	53692	13.4527	1013	229.93	7. Mosaic beer		Instituto de Agroquímica y Tecnología de los Alimentos (IATA)-CSIC (Amparo Querol)
CBS1463	AIG	Beer	Beer	NA	yes	A	29.03	1	euploid	homozygous	47777	0	529	171.62	7. Mosaic beer		CBS collection (Nguyen H.V.)
CBS1398	ARE	Leaf of Eucalyptus sp.	Tree	NA	no	A	35	2	aneu;+1*2;+1*3;+1*6;+4*9;+1*12;+1*14;+1*15;	heterozygous	58511	27.3812	708	244.35	7. Mosaic beer		CBS collection (Nguyen H.V.)
YJM1478	SACE_YDD	Kefyr	Fermentation	Missouri, USA	no	A	50.295	2	euploid	homozygous	51763	0	218	331.29	7. Mosaic beer			2
CBS7993	AFQ	Fresh water	Water	Rio de Janeiro, Tijuca National Forest, Cushvara River, Brazil	yes	A	21.805	1	euploid	homozygous	52097	0	295	242.7	M2. Mosaic region 2		CBS collection (Nguyen H.V.)
UFRJ_50613-2D(a)	CDM	Cushvara river	Water	Rio de Janeiro, Brazil	no	A	20.445	2	euploid	homozygous	50869	0	212	259.8	M2. Mosaic region 2		State Research Institute of Genetics and Selection of Industrial Microorganisms (Naumov G.I.)
YJM1383	SACE_YCF	Coconut	Fruit	Philippines	no	A	126.59	2	euploid	homozygous	47877	0	536	392.36	M2. Mosaic region 2		Phaff collection	2
UCD_40-346	CFT	Spoiled Adriatic orchard figs, (1939)	Fruit	Fresno area, California	no	B	203.065	2	aneu;+1*5;+1*9;	heterozygous	60874	43.6081	717	245.9	M2. Mosaic region 2		Phaff collection
CBS2970	AER	Blackstrap molasses	Industrial	San Jose sugar mill, Rio Piedras, Puerto Rico	yes	B	16.8575	1	aneu;+1*2;+1*4;+1*8;+1*9;	heterozygous	52079	11.3501	1107	218.44	M2. Mosaic region 2		CBS collection (Nguyen H.V.)
#33	BCV	Evolution canyon	Nature	Israel	no	B	85.845	2	euploid	heterozygous	52520	19.583	12	219.28	M2. Mosaic region 2		Comenius University in Bratislava (Josef Nosek) and University of Haifa (Eviatar Nevo)	16
#35	BDB	Evolution canyon	Nature	Israel	no	B	101.775	2	euploid	heterozygous	52428	18.8449	23	214.69	M2. Mosaic region 2		Comenius University in Bratislava (Josef Nosek) and University of Haifa (Eviatar Nevo)	16
#13	BDD	Evolution canyon	Nature	Israel	no	B	65.375	2	euploid	heterozygous	53787	25.2589	31	222.74	M2. Mosaic region 2		Comenius University in Bratislava (Josef Nosek) and University of Haifa (Eviatar Nevo)	16
#34	BDA	Evolution canyon	Nature	Israel	no	B	63.9	2	aneu;+1*1;	heterozygous	52902	25.173	2	199.96	M2. Mosaic region 2		Comenius University in Bratislava (Josef Nosek) and University of Haifa (Eviatar Nevo)	16
#14	BDE	Evolution canyon	Nature	Israel	no	B	117.653	3	aneu;-1*3;	heterozygous	55880	31.412	15	203.04	M2. Mosaic region 2		Comenius University in Bratislava (Josef Nosek) and University of Haifa (Eviatar Nevo)	16
#59	BDH	Evolution canyon	Nature	Israel	no	B	75.565	2	euploid	heterozygous	54238	26.1385	2	216.57	M2. Mosaic region 2		Comenius University in Bratislava (Josef Nosek) and University of Haifa (Eviatar Nevo)	16
#60	BDI	Evolution canyon	Nature	Israel	no	B	70.71	2	aneu;+1*1;	heterozygous	54127	25.1446	15	233.42	M2. Mosaic region 2		Comenius University in Bratislava (Josef Nosek) and University of Haifa (Eviatar Nevo)	16
#63	BDK	Evolution canyon	Nature	Israel	no	B	28.5	2	aneu;+1*1;	homozygous	47842	0	667	219.46	M2. Mosaic region 2		Comenius University in Bratislava (Josef Nosek) and University of Haifa (Eviatar Nevo)	16
YJM1433	SACE_YCT	Wine	Wine	France	no	A	48.7	2	euploid	homozygous	49355	0	281	45.61	M2. Mosaic region 2			2
YJM1355	SACE_YCC	Molasses	Industrial	Illinois, USA	no	B	142.46	2	euploid	homozygous	52252	0	908	333.9	M2. Mosaic region 2		Phaff collection	2
CLIB1070	BHG	Cider brewery, dry cider	Cider	Lower Normandy, France	no	A	7.815	2	euploid	heterozygous	57984	37.5517	246	271.12	M2. Mosaic region 2		CLIB collection (Serge Casaregola)
CLIB1071	BHH	Cider brewery, dry cider	Cider	Lower Normandy, France	no	A	33.82	2	euploid	homozygous	47740	0	54	255.98	M2. Mosaic region 2		CLIB collection (Serge Casaregola)
CLIB1072	BHI	Cider brewery, dry cider	Cider	Lower Normandy, France	no	A	16.95	2	euploid	heterozygous	47149	0.31814	40	246.36	M2. Mosaic region 2		CLIB collection (Serge Casaregola)
273614N	SACE_MAA	Royal Victoria Infirmary, Newcastle UK, Galloway A Clinical isolate (Fecal) Mackenzie D	Human, clinical	Newcastle, UK	no	B	43.04	2	euploid	homozygous	48607	0	25	49.1	M2. Mosaic region 2			17
YJM1450	SACE_YCZ	Clinical	Human, clinical	Kansas, USA	no	B	82.2	2	euploid	homozygous	49803	0	28	74.86	M2. Mosaic region 2			2
CBS1252	AFF	Bakery	Bakery	France	yes	B	22.98	1	euploid	homozygous	49046	0	34	212.61	8. Mixed origin		CBS collection (Nguyen H.V.)
CBS1236-a	AAL	Bakery	Bakery	France	no	B	106.53	2	aneu;-1*6;	heterozygous	66644	51.409	37	188.19	8. Mixed origin		CBS collection (Nguyen H.V.)
CLIB192_1b	AAM	Bakery	Bakery	France	yes	B	18.74	1	euploid	homozygous	50479	0	28	188.01	8. Mixed origin		CLIB collection	1
UWOPS83-883-2	ANP	Drosophila sp. from Opuntia stricta,	Insect	Navassa Island	no	B	28.62	2	euploid	heterozygous	69442	61.5348	36	204.82	8. Mixed origin		University of Western Ontario, Canada (Lachance M.A.)
CBS1487	AHV	Brewery	Beer	NA	yes	B	0.7025	1	aneu;+1*1;+1*11;	heterozygous	50020	5.42783	26	191.58	8. Mixed origin		CBS collection (Nguyen H.V.)
CECT10131	ATS	Flower	Flower	Spain	no	B	184.74	2	euploid	heterozygous	66671	53.149	5	247.58	8. Mixed origin		CECT collection
1663	BBP	Flower of Centaurea alba	Flower	Spain	no	B	92.46	2	euploid	heterozygous	66391	52.9906	4	206.7	8. Mixed origin		Instituto de Agroquímica y Tecnología de los Alimentos (IATA)-CSIC (Amparo Querol)
CECT10331:9-1	CDR	Flowers of Centaurea alba	Flower	Spain	no	B	42.27	2	euploid	homozygous	51780	0	26	231.22	8. Mixed origin		CECT collection / State Research Institute of Genetics and Selection of Industrial Microorganisms (Naumov G.I.)
NCYC_2925	BMG	Human sputum	Human, clinical	Norway	no	B	76.9125	3	aneu;+1*1;	heterozygous	73522	62.2671	74	333.8	8. Mixed origin		National Collection of Yeast Cultures (NCYC)(Stephen A James and Ian Roberts)
SBE-1C	CHL	Bakery	Bakery	Northern Europe	no	B	39.64	2	aneu;+1*2;+1*13;	heterozygous	67514	51.9552	19	183.96	8. Mixed origin	yes	INRA Moulon, France (Sicard D.)
Y6_b	ADP	Unknown	Unknown	French Guiana	no	B	89.715	2	aneu;+2*2;+2*9;+2*11;	heterozygous	50450	6.20614	5	267.09	8. Mixed origin		Kruglyak Laboratory	1
SJ6L01	AMK	Leaf of Cunninghamia lanceolata	Tree	Tuchih, Nantou, Taiwan	no	B	33.2925	3	aneu;-1*7;	heterozygous	76864	66.1987	9	232.24	8. Mixed origin		National Hsinchu University of Education (Ching-Fu Lee)	25
SJ5L11	AML	Leaf of Acacia dealbata	Tree	Tuchih, Nantou, Taiwan	no	B	70.9425	3	euploid	heterozygous	75678	65.5408	9	203.88	8. Mixed origin		National Hsinchu University of Education (Ching-Fu Lee)	25
SJ1L04	AMI	Leaf of Podocarppus macrophyllus	Tree	Yuchih, Nantou, Taiwan	no	B	47.0775	3	aneu;+1*1;	heterozygous	78948	68.1575	10	250.67	8. Mixed origin		National Hsinchu University of Education (Ching-Fu Lee)	25
SJ7L01	AMG	Leaf of Ardisia cornudentata	Tree	Tuchih, Nantou, Taiwan	no	B	60.375	3	euploid	heterozygous	78714	68.7044	1	188.53	8. Mixed origin		National Hsinchu University of Education (Ching-Fu Lee)	25
SJ5L15	AMQ	Leaf of Acacia dealbata	Tree	Tuchih, Nantou, Taiwan	no	B	66.075	3	euploid	heterozygous	78429	68.022	11	190.71	8. Mixed origin		National Hsinchu University of Education (Ching-Fu Lee)	25
YS10(E)	APK	Baker's yeast	Bakery	South Africa	no	B	54.0225	3	euploid	heterozygous	79106	68.8393	8	240.22	8. Mixed origin		Macquarie University (Philip Bell)	18
YS19	APN	type yeasts of the species Saccharomyces cerevisiae in different sugar media", Letters in Applied Microbiology 2001	Bakery	Philippines	no	B	25.5675	3	aneu;+1*1;	heterozygous	79007	67.375	10	271.52	8. Mixed origin		Macquarie University (Philip Bell)	18
Ponton 13	CIE	Mouth	Human, clinical	Spain	no	B	49.065	3	aneu;+1*1;-1*3;-1*8;-1*9;-1*10;-1*13;	heterozygous	72027	59.9942	14	211.89	8. Mixed origin		Inserm Université P. M. Curie, Paris, France (Hennequin C.)
CBS2973	AEM	Beer wort	Beer	NA	yes	B	8.7825	1	aneu;+1*11;	heterozygous	50189	6.03718	34	201.34	8. Mixed origin		CBS collection (Nguyen H.V.)
CBS1464	AFT	Infected nail of 4 yo girl	Human, clinical	Austria	no	B	11.63	4	euploid	homozygous	51260	0	13	221.43	8. Mixed origin		CBS collection (Nguyen H.V.)
CBS8292	AQI	Seawater	Water	Sweden	no	B	117.305	2	euploid	heterozygous	65679	56.1793	24	201.59	8. Mixed origin		CBS collection (Nguyen H.V.)
CBS8291	AFE	Seawater	Water	Sweden	no	B	84.4	2	euploid	heterozygous	62805	42.167	63	187.94	8. Mixed origin		CBS collection (Nguyen H.V.)
CECT10120	ATR	Fruit	Fruit	Spain	no	B	63.72	2	euploid	heterozygous	64234	48.7265	66	198.75	8. Mixed origin		CECT collection
CBS7764	AFC	Salmo gairdneri (rainbow trout)	Nature	Goteborg, Sweden	no	B	2.465	2	aneu;+1*7;-1*14;	heterozygous	66068	48.2457	23	293.9	8. Mixed origin		CBS collection (Nguyen H.V.)
YS15	APM	type yeasts of the species Saccharomyces cerevisiae in different sugar media", Letters in Applied Microbiology 2001	Bakery	Korea	no	B	31.25	2	aneu;+1*9;	heterozygous	64114	46.0305	32	215.38	8. Mixed origin		Macquarie University (Philip Bell)	18
YS20	API	type yeasts of the species Saccharomyces cerevisiae in different sugar media", Letters in Applied Microbiology 2001	Bakery	Korea	no	B	30.19	2	aneu;+1*8;+1*9;	heterozygous	68623	54.011	7	224.29	8. Mixed origin		Macquarie University (Philip Bell)	18
CLIB340	ASL	Bakery levain	Bakery	Anatolia, Turkey	no	B	176.515	2	aneu;+1*2;+1*9;	heterozygous	66262	46.547	7	243.09	8. Mixed origin		CLIB collection / (Oraler G.)
YS22(E)	BTF	type yeasts of the species Saccharomyces cerevisiae in different sugar media", Letters in Applied Microbiology 2001	Bakery	NA	no	B	30.875	2	aneu;+1*1;+1*9;	heterozygous	66945	47.3075	5	407.12	8. Mixed origin		Macquarie University (Philip Bell)	18
B1	ASP	Unknown	Unknown	France	no	B	307.215	2	euploid	heterozygous	71670	61.4734	28	205.02	8. Mixed origin		Washington University School of Medicine (Justin C Fay)	5
#23	BCR	Evolution canyon	Nature	Israel	no	B	255.97	4	aneu;+1*8;	heterozygous	85985	76.4587	63	215.33	8. Mixed origin		Comenius University in Bratislava (Josef Nosek) and University of Haifa (Eviatar Nevo)	16
#03	BCS	Evolution canyon	Nature	Israel	no	B	63.57	2	euploid	heterozygous	66063	54.3451	2	229.08	8. Mixed origin		Comenius University in Bratislava (Josef Nosek) and University of Haifa (Eviatar Nevo)	16
#05	BCT	Evolution canyon	Nature	Israel	no	B	56.38	2	euploid	heterozygous	64918	50.0308	4	248.23	8. Mixed origin		Comenius University in Bratislava (Josef Nosek) and University of Haifa (Eviatar Nevo)	16
CBS2361	AGK	Trinidadian cane sugar	Nature	UK	yes	B	4.7375	1	euploid	homozygous	51923	0	21	405.33	8. Mixed origin		CBS collection (Nguyen H.V.)
CBS1385	AGE	Bakery	Bakery	NA	no	B	50.53	2	aneu;-1*6;	heterozygous	65234	47.8953	16	211.39	8. Mixed origin		CBS collection (Nguyen H.V.)
79	BTC	Fleischmann baker's yeast.	Bakery	NA	no	B	85.67	2	euploid	heterozygous	64470	44.4812	30	235.47	8. Mixed origin		National Collection of Yeast Cultures (NCYC)(Stephen A James and Ian Roberts)
DBVPG6861	ABV	Poluted stream	Water	Tijuca forest, Rio de Janeiro, Brazil	no	B	45.39	3	aneu;+1*1;+1*9;	heterozygous	84868	73.044	36	240.55	8. Mixed origin		DBVPG collection	1
21-4-124	ALV	Fruit of plum tree (Prunus domestica L., 'Stanley')	Fruit	Male Zaluzie, Slovakia	no	B	20.28	3	aneu;+1*1;+1*7;+1*9;+1*11;	heterozygous	85367	74.1715	16	194.6	8. Mixed origin		Culture collection of Yeast (Renata Vadkertiova)
CCY_21-4-88	BBC	Fruitbody of mushroom Xerocomus badius (Fr.) Gilb.	Fruit	Laksarska Nova Ves, Slovakia	no	B	62.8275	3	aneu;+1*7;	heterozygous	83317	71.0095	31	320.4	8. Mixed origin		Culture collection of Yeast (Renata Vadkertiova)
SJ5L13	AMN	Leaf of Wendlandia formosana	Tree	Tuchih, Nantou, Taiwan	no	B	29.45	4	euploid	heterozygous	92215	77.6229	47	252.83	8. Mixed origin		National Hsinchu University of Education (Ching-Fu Lee)	25
3.4_Safbrew_T-58	CFP	Carlsberg Beer	Beer	NA	no	B	110.07	4	euploid	heterozygous	93432	78.4613	6	225.39	8. Mixed origin		Carlsberg
CCY_21-4-102	BBF	River water (Danube)	Water	Bratislava, Slovakia	no	B	70.735	2	euploid	heterozygous	68837	49.6332	35	226.74	8. Mixed origin		Culture collection of Yeast (Renata Vadkertiova)
CLIB326_1	AAP	Bakery	Bakery	Australia	no	B	35.655	2	euploid	heterozygous	68539	51.0148	19	196.51	8. Mixed origin		CLIB collection	1
21-4-103	ALN	River water (Morava)	Water	Bratislava, Deninska Nova Ves, Slovakia	no	B	23.18	2	euploid	heterozygous	71303	53.9164	23	218.35	8. Mixed origin		Culture collection of Yeast (Renata Vadkertiova)
21-4-105	ALP	River water Morava	Water	Bratislava, Deninska Nova Ves, Slovakia	no	B	23.705	2	aneu;+1*9;	heterozygous	69838	50.9694	12	222.87	8. Mixed origin		Culture collection of Yeast (Renata Vadkertiova)
CCY_21-4-97	BBD	Fish pond water	Water	Jakubov, Slovakia	no	B	49.14	2	aneu;+1*8;	heterozygous	69389	52.0054	25	309.8	8. Mixed origin		Culture collection of Yeast (Renata Vadkertiova)
CCY_21-4-98	BBE	Sediment of fresh water lake	Water	Jakubov, Slovakia	no	B	106.31	2	aneu;+1*8;	heterozygous	67543	48.0005	22	302.23	8. Mixed origin		Culture collection of Yeast (Renata Vadkertiova)
CLIB274_1	AAN	Bakery	Bakery	Czech Republic	no	B	35.035	2	aneu;-1*3;	heterozygous	70294	54.0601	15	188.91	8. Mixed origin		CLIB collection	1
646-3B	CHI	Bakery	Bakery	USA	no	B	22.975	2	euploid	heterozygous	70916	56.0579	21	176.65	8. Mixed origin	yes	INRA Moulon, France (Sicard D.)
YS11(E)	APL	type yeasts of the species Saccharomyces cerevisiae in different sugar media", Letters in Applied Microbiology 2001	Bakery	Turkey	no	B	16.025	2	euploid	heterozygous	69856	56.104	39	204.03	8. Mixed origin		Macquarie University (Philip Bell)	18
CBS6216	AEV	Tapwater	Water	Rotterdam, Netherlands	no	B	29.33	2	aneu;+1*7;	heterozygous	68065	46.9639	33	228.34	8. Mixed origin		CBS collection
2.6_Windsor_British	CFI	Carlsberg Beer	Beer	UK	no	B	102.76	4	aneu;+1*9;	heterozygous	94571	77.7448	28	253.02	8. Mixed origin		Carlsberg
3.3_Safale_S-33	CFN	Carlsberg Beer	Beer	NA	no	B	99.87	4	aneu;+1*2;+1*9;	heterozygous	95047	77.6079	33	276.98	8. Mixed origin		Carlsberg
Win-8B	CHK	Brewery	Beer	UK	no	B	37.785	2	aneu;+1*9;	heterozygous	71262	54.1439	13	211.65	8. Mixed origin	yes	INRA Moulon, France (Sicard D.)
319-5C	CHH	Bakery	Bakery	France	no	B	9.85	2	aneu;+1*7;	heterozygous	68402	52.323	102	150.17	8. Mixed origin	yes	INRA Moulon, France (Sicard D.)
CLIB318_1	ADL	Bakery	Bakery	Netherlands	no	B	32.895	2	aneu;+1*1;+1*6;+1*9;+1*11;	heterozygous	75765	59.1566	15	216.23	8. Mixed origin		CLIB collection	1
CLQCA_10-386	BDL	Beer	Beer	Equador	no	B	9.21	2	euploid	heterozygous	73045	53.6929	29	239.6	8. Mixed origin		National Collection of Yeast Cultures (NCYC)(Stephen A James) and Colección de Levaduras Quito Católica (CLQCA)(Enrique Javier Carvajal Barriga)
EXF-6835	BFM	Petrol station, oil contaminated asphalt	Industrial	Slovenia	no	B	140.78	4	aneu;-1*13;-1*16;	heterozygous	86428	77.4911	19	77.25	8. Mixed origin		University of Ljubljana, Biotech Facility dept. Biology Ljubljana, Slovenia (Gunde-Cimerman N.)
EXF-5734	BFE	Spoiled gooseberry juice	Industrial	NA	no	B	126.71	4	aneu;-1*14;	heterozygous	96517	78.0101	6	270.17	8. Mixed origin		University of Ljubljana, Biotech Facility dept. Biology Ljubljana, Slovenia (Gunde-Cimerman N.)
EXF-5869	BFG	Rotten wood	Nature	NA	no	B	102.91	4	euploid	heterozygous	96580	78.6426	11	198.75	8. Mixed origin		University of Ljubljana, Biotech Facility dept. Biology Ljubljana, Slovenia (Gunde-Cimerman N.)
YS5(E)	BTD	type yeasts of the species Saccharomyces cerevisiae in different sugar media", Letters in Applied Microbiology 2001	Bakery	NA	no	B	35.1	4	aneu;+1*10;	heterozygous	91744	79.0057	42	90.25	8. Mixed origin		Macquarie University (Philip Bell)	18
CLIB324_2	ADM	Bakery	Bakery	Vietnam	no	B	68.985	2	euploid	heterozygous	72819	54.7563	34	298.37	8. Mixed origin		CLIB collection	1
CLQCA_10-003	AKT	Stingless bee	Insect	Pichincha, Ecuador	no	A	17.78	2	euploid	heterozygous	71777	55.6585	58	186.49	8. Mixed origin		National Collection of Yeast Cultures (NCYC)(Stephen A James) and Colección de Levaduras Quito Católica (CLQCA)(Enrique Javier Carvajal Barriga)
324-6C	CHG	Bakery	Bakery	Vietnam	no	B	57.39	2	euploid	heterozygous	70009	53.476	44	224.65	8. Mixed origin	yes	INRA Moulon, France (Sicard D.)
SC 29 F. Dromer IP	CHR	Vagina	Human, clinical	France	no	A	51.925	2	euploid	heterozygous	73587	56.4094	10	212.45	8. Mixed origin		Inserm Université P. M. Curie, Paris, France (Hennequin C.)
NCYC_2780	BML	Vagina	Human, clinical	Belgium	no	B	19.4	4	aneu;-1*3;+1*6;-1*7;-1*10;	heterozygous	92767	76.8614	57	327.95	8. Mixed origin		National Collection of Yeast Cultures (NCYC)(Stephen A James and Ian Roberts)
YS8(E)	BTE	type yeasts of the species Saccharomyces cerevisiae in different sugar media", Letters in Applied Microbiology 2001	Bakery	NA	no	B	38.41	4	euploid	heterozygous	97345	80.3821	27	281.75	8. Mixed origin		Macquarie University (Philip Bell)	18
2680	BMM	Vagina	Human, clinical	Vall d'Hebron hospital, Barcelona, Spain	no	A	19.86	4	aneu;-1*1;-1*6;+1*7;-1*9;+1*13;+1*15;	heterozygous	96513	80.3985	11	220.25	8. Mixed origin		Instituto de Agroquímica y Tecnología de los Alimentos (IATA)-CSIC (Amparo Querol)
SD-15	CBF	Sourdough levan	Bakery	Matera, Italy	no	A	158.01	4	aneu;+1*9;	heterozygous	97515	80.8101	13	231.58	8. Mixed origin		University of Basilicata (Angela Capece and Patrizia Romano)
malade 98 3312	CKK	Feces, clinical	Human, clinical	Amiens, France	no	A	96.11	4	euploid	heterozygous	95578	80.8429	13	155.28	8. Mixed origin		Inserm Université P. M. Curie, Paris, France (Hennequin C.)
malade Berchid	CKS	Unknown	Human, clinical	France	no	B	131.94	4	aneu;+1*15;-1*16;	heterozygous	95106	78.9856	15	235.8	8. Mixed origin		Inserm Université P. M. Curie, Paris, France (Hennequin C.)
malade Moreau	CLA	Unknown	Human, clinical	France	no	B	141.87	4	aneu;-1*14;	heterozygous	95895	80.5402	18	194.91	8. Mixed origin		Inserm Université P. M. Curie, Paris, France (Hennequin C.)
YJM1326	SACE_YBW	Unknown	Human, clinical	Minnesota, USA	no	A	55.145	2	euploid	homozygous	52705	0	156	567.11			Phaff collection	2
LCBG-3D6	CPI	Agave spp. fermentation during rustic mezcal production	Distillery	Tamaulipas, Mexico	no	Spar	7.515	2	euploid	heterozygous	74644	22.2885	653	252.05	9. Mexican agave		Instituto Politécnico Nacional - Centro de Biotecnología Genómica (Claudia Patricia Larralde Corona)	19
LCBG-3D2	CPM	Agave spp. fermentation during rustic mezcal production	Distillery	Tamaulipas, Mexico	no	none	0	2	euploid	heterozygous	73782	21.5283	583	233.55	9. Mexican agave		Instituto Politécnico Nacional - Centro de Biotecnología Genómica (Claudia Patricia Larralde Corona)	19
LCBG-Mosca3	CPK	Agave spp. fermentation during rustic mezcal production	Distillery	Tamaulipas, Mexico	no	A	26.795	2	euploid	heterozygous	71788	22.2544	53	130.59	9. Mexican agave		Instituto Politécnico Nacional - Centro de Biotecnología Genómica (Claudia Patricia Larralde Corona)
LCBG-4Y3	CPL	Agave spp. fermentation during rustic mezcal production	Distillery	Tamaulipas, Mexico	no	A	15.765	2	euploid	heterozygous	73971	22.9982	256	248.47	9. Mexican agave		Instituto Politécnico Nacional - Centro de Biotecnología Genómica (Claudia Patricia Larralde Corona)
LCBG-3D4	CPQ	Agave spp. fermentation during rustic mezcal production	Distillery	Tamaulipas, Mexico	no	A	20.375	2	aneu;+1*11;	heterozygous	74034	24.6589	445	195.03	9. Mexican agave		Instituto Politécnico Nacional - Centro de Biotecnología Genómica (Claudia Patricia Larralde Corona)
LCBG-3Y3	CPN	Agave spp. fermentation during rustic mezcal production	Distillery	Tamaulipas, Mexico	no	A	9.415	2	euploid	heterozygous	75247	25.4721	199	183.06	9. Mexican agave		Instituto Politécnico Nacional - Centro de Biotecnología Genómica (Claudia Patricia Larralde Corona)	19
LCBG-3Y8	CPR	Agave spp. fermentation during rustic mezcal production	Distillery	Tamaulipas, Mexico	no	A	14.16	2	aneu;+1*12;	heterozygous	75527	25.906	242	210.86	9. Mexican agave		Instituto Politécnico Nacional - Centro de Biotecnología Genómica (Claudia Patricia Larralde Corona)	19
CLQCA_20-060	ALI	Water in leaf with organic matter	Water	Yasuni National Park, Orellana, Ecuador	no	Spar	7.815	2	euploid	heterozygous	86950	18.6314	9326	210.33			National Collection of Yeast Cultures (NCYC)(Stephen A James) and Colección de Levaduras Quito Católica (CLQCA)(Enrique Javier Carvajal Barriga)
HE008	BCG	Human feces	Human	French Guiana	no	none	0	2	euploid	heterozygous	84266	10.3102	417	230.18	10. French Guiana human		Institut Pasteur (Christophe d'Enfert and Marie-Elisabeth Bougnoux)	20
HE001	BCB	Human feces	Human	French Guiana	no	none	0	2	euploid	heterozygous	83898	11.0765	366	217.56	10. French Guiana human		Institut Pasteur (Christophe d'Enfert and Marie-Elisabeth Bougnoux)	20
HE013	BCM	Human feces	Human	French Guiana	no	none	0	2	euploid	heterozygous	82798	8.45673	257	206.99	10. French Guiana human		Institut Pasteur (Christophe d'Enfert and Marie-Elisabeth Bougnoux)	20
CEY619	BDT	Human feces	Human	French Guiana	no	none	0	2	euploid	heterozygous	83991	10.1118	202	223.14	10. French Guiana human		Institut Pasteur (Christophe d'Enfert and Marie-Elisabeth Bougnoux)	20
HE007	BCF	Human feces	Human	French Guiana	no	none	0	2	euploid	heterozygous	83879	9.63173	286	223.69	10. French Guiana human		Institut Pasteur (Christophe d'Enfert and Marie-Elisabeth Bougnoux)	20
HE012	BCL	Human feces	Human	French Guiana	no	none	0	2	euploid	heterozygous	83806	8.55905	127	230.06	10. French Guiana human		Institut Pasteur (Christophe d'Enfert and Marie-Elisabeth Bougnoux)	20
HE005	BCD	Human feces	Human	French Guiana	no	none	0	2	euploid	heterozygous	85291	12.2862	119	232.97	10. French Guiana human		Institut Pasteur (Christophe d'Enfert and Marie-Elisabeth Bougnoux)	20
CEY615	BDP	Human feces	Human	French Guiana	no	none	0	2	euploid	heterozygous	84072	9.03987	174	276.76	10. French Guiana human		Institut Pasteur (Christophe d'Enfert and Marie-Elisabeth Bougnoux)	20
HE010	BCI	Human feces	Human	French Guiana	no	none	0	2	aneu;+1*4;	heterozygous	84562	11.3053	300	216.52	10. French Guiana human		Institut Pasteur (Christophe d'Enfert and Marie-Elisabeth Bougnoux)	20
HE004	BCC	Human feces	Human	French Guiana	no	none	0	2	euploid	heterozygous	82839	11.066	83	112.47	10. French Guiana human		Institut Pasteur (Christophe d'Enfert and Marie-Elisabeth Bougnoux)	20
CEY623	BEC	Human feces	Human	French Guiana	no	none	0	2	aneu;+1*12;	heterozygous	83878	8.95944	123	223.07	10. French Guiana human		Institut Pasteur (Christophe d'Enfert and Marie-Elisabeth Bougnoux)	20
CEY624	BED	Human feces	Human	French Guiana	no	none	0	2	euploid	heterozygous	84956	11.9815	150	216.91	10. French Guiana human		Institut Pasteur (Christophe d'Enfert and Marie-Elisabeth Bougnoux)	20
HE006	BCE	Human feces	Human	French Guiana	no	none	0	2	euploid	heterozygous	83514	8.81768	193	189.51	10. French Guiana human		Institut Pasteur (Christophe d'Enfert and Marie-Elisabeth Bougnoux)	20
HE020	BCQ	Human	Human	French Guiana	no	none	0	2	euploid	heterozygous	83686	8.98	147	225.61	10. French Guiana human		Institut Pasteur (Christophe d'Enfert and Marie-Elisabeth Bougnoux)	20
CEY620	BDV	Human feces	Human	French Guiana	no	none	0	2	euploid	heterozygous	84027	9.81708	140	227.71	10. French Guiana human		Institut Pasteur (Christophe d'Enfert and Marie-Elisabeth Bougnoux)	20
CEY651	BNB	Fruits	Fruit	French Guiana	no	none	0	2	euploid	heterozygous	85700	11.4259	127	283.52	10. French Guiana human		Institut Pasteur (Christophe d'Enfert and Marie-Elisabeth Bougnoux)	20
CEY617	BDR	Human feces	Human	French Guiana	no	none	0	2	euploid	heterozygous	82774	8.33112	304	189.38	10. French Guiana human		Institut Pasteur (Christophe d'Enfert and Marie-Elisabeth Bougnoux)	20
CEY649	BMV	Agouti paca (RO)	Nature	French Guiana	no	none	0	2	euploid	heterozygous	83933	9.07152	101	299.96	10. French Guiana human		Institut Pasteur (Christophe d'Enfert and Marie-Elisabeth Bougnoux)	20
CEY650	BNA	Agouti paca (RO)	Nature	French Guiana	no	none	0	2	euploid	heterozygous	84173	10.2931	147	297.16	10. French Guiana human		Institut Pasteur (Christophe d'Enfert and Marie-Elisabeth Bougnoux)	20
HE009	BCH	Human feces	Human	French Guiana	no	none	0	2	euploid	heterozygous	83906	9.65008	288	242.39	10. French Guiana human		Institut Pasteur (Christophe d'Enfert and Marie-Elisabeth Bougnoux)	20
HE016	BCP	Human feces	Human	French Guiana	no	none	0	2	euploid	heterozygous	83189	9.25723	95	191.83	10. French Guiana human		Institut Pasteur (Christophe d'Enfert and Marie-Elisabeth Bougnoux)	20
CEY618	BDS	Human feces	Human	French Guiana	no	none	0	2	euploid	heterozygous	84136	11.189	125	196.02	10. French Guiana human		Institut Pasteur (Christophe d'Enfert and Marie-Elisabeth Bougnoux)	20
HE015	BCN	Human feces	Human	French Guiana	no	none	0	1	euploid	homozygous	79777	0	45	213.27	10. French Guiana human		Institut Pasteur (Christophe d'Enfert and Marie-Elisabeth Bougnoux)	20
CEY621	BEA	Human feces	Human	French Guiana	no	none	0	2	euploid	heterozygous	83253	8.23274	115	186.09	10. French Guiana human		Institut Pasteur (Christophe d'Enfert and Marie-Elisabeth Bougnoux)	20
CEY652	BNC	Fruits	Fruit	French Guiana	no	none	0	2	euploid	heterozygous	83874	7.50769	317	333.9	10. French Guiana human		Institut Pasteur (Christophe d'Enfert and Marie-Elisabeth Bougnoux)	20
CEY616	BDQ	Human feces	Human	French Guiana	no	none	0	2	euploid	heterozygous	85618	12.8069	671	212.56	10. French Guiana human		Institut Pasteur (Christophe d'Enfert and Marie-Elisabeth Bougnoux)	20
CEY622	BEB	Human feces	Human	French Guiana	no	none	0	2	euploid	heterozygous	85611	11.6083	655	307.29	10. French Guiana human		Institut Pasteur (Christophe d'Enfert and Marie-Elisabeth Bougnoux)	20
HE011	BCK	Human feces	Human	French Guiana	no	none	0	2	euploid	heterozygous	84931	11.4387	445	238	10. French Guiana human		Institut Pasteur (Christophe d'Enfert and Marie-Elisabeth Bougnoux)	20
CEY646	BMR	Chicken	Nature	French Guiana	no	none	0	2	euploid	heterozygous	82826	6.60783	245	291.11	10. French Guiana human		Institut Pasteur (Christophe d'Enfert and Marie-Elisabeth Bougnoux)	20
CEY625	BEE	Human feces	Human	French Guiana	no	none	0	2	euploid	heterozygous	84594	11.1036	429	241.28	10. French Guiana human		Institut Pasteur (Christophe d'Enfert and Marie-Elisabeth Bougnoux)	20
CEY653	BND	Fruits	Fruit	French Guiana	no	none	0	2	euploid	heterozygous	82589	5.99596	300	189.11	10. French Guiana human		Institut Pasteur (Christophe d'Enfert and Marie-Elisabeth Bougnoux)	20
CEY647	CQS	Molossus molossus (bat)	Nature	French Guiana	no	none	0	2	euploid	homozygous	80676	0	19508	242.52			Institut Pasteur (Christophe d'Enfert and Marie-Elisabeth Bougnoux)
908	BBM	Raicilla (Mexican distilled spirit)	Distillery	Jalisco, Mexico	no	Spar	29.845	2	euploid	homozygous	79266	0	3874	278.66			Instituto de Agroquímica y Tecnología de los Alimentos (IATA)-CSIC (Amparo Querol)
906	CPA	Must from various Agave sp.	Nature	Mexico	no	A	12.99	2	euploid	heterozygous	83678	21.2816	4762	298.94			Instituto de Agroquímica y Tecnología de los Alimentos (IATA)-CSIC (Amparo Querol)
PW5_b	ADE	Raphia palm wine	Palm wine	Aba, Abia State, Nigeria	yes	none	0	1	euploid	homozygous	74022	0	2686	261.47			Kruglyak Laboratory	1
YJM1399	SACE_YCL	Wild cherry tree	Tree	NA	no	none	0	2	euploid	homozygous	46357	0	867	87.95			Phaff collection	2
YJM1311	SACE_YBV	Unknown	Human, clinical	Michigan, USA	no	B	77.465	2	euploid	homozygous	50816	0	408	282.21			Phaff collection	2
YJM693	SACE_YAX	Unknown	Human, clinical	Texas, USA	no	none	0	2	euploid	homozygous	49810	0	683	40.39			Phaff collection	2
YJM1385	SACE_YCG	Sugar refinery	Industrial	Maryland, USA	no	none	0	2	euploid	homozygous	51737	0	1115	185.08			Phaff collection	2
CBS1388a	AAH	Unknown	Unknown	NA	yes	A	1.3025	1	euploid	homozygous	52600	0	780	264.18			CBS collection (Nguyen H.V.)
CBS1173	AFS	Fruit ilex	Fruit	NA	no	none	0	2	aneu;-1*2;-1*3;-1*4;-1*6;-1*9;-1*10;-1*11;-1*15;-1*16;	heterozygous	58552	18.4349	1314	236.57			CBS collection (Nguyen H.V.)
CBS2444	AGC	Distillery	Distillery	Seagrams distillery, Louisville, Kentucky	yes	A	17.0025	1	aneu;+1*1;+1*5;+1*10;+1*11;	heterozygous	50356	10.2073	499	85.34			CBS collection (Nguyen H.V.)
4.5_WLP530	CFC	Carlsberg Beer, Abbey ale yeast (Westmalle brewery)	Beer	Westmalle, Belgium	no	A	84.71	4	aneu;-1*12;	heterozygous	84295	68.8511	2228	216.24	11. Ale beer		Carlsberg
CBS6308	AGB	Brewer yeast, Yorkshire type	Beer	South Yorkshire, UK	no	A	111.045	2	euploid	heterozygous	57000	40.9281	437	60.21	11. Ale beer		CBS collection (Nguyen H.V.)
CECT1462	ATV	Beer	Beer	UK	no	A	153.21	4	euploid	heterozygous	79605	63.3767	2043	87.58	11. Ale beer		CECT collection
CBS2165a	AAC	Brewers	Beer	England	no	A	14.24	2	euploid	heterozygous	66697	37.9552	1966	270.71	11. Ale beer		CBS collection (Nguyen H.V.)
NCYC_1187	CBR	Ale strain	Beer	UK	no	A	168.07	4	euploid	heterozygous	83141	63.9191	80	149.84	11. Ale beer		National Collection of Yeast Cultures (NCYC)(Stephen A James and Ian Roberts)
1.6_Safale_S40	CFG	Carlsberg Beer	Beer	UK	no	A	105.8	4	aneu;-1*6;	heterozygous	84065	63.6317	196	275.51	11. Ale beer		Carlsberg
Nottingham_ale_1.8_Lallemand	CFH	Carlsberg Beer	Beer	UK	no	A	118.75	4	aneu;-1*1;-1*7;	heterozygous	83187	64.0509	413	222.43	11. Ale beer		Carlsberg
CBS1248	AEC	Brewers yeast	Beer	NA	no	A	22.5875	Xn	NA	heterozygous	78687	59.1495	1961	111.36	11. Ale beer		CBS collection (Nguyen H.V.)
1.3_Safale_US05	CFD	Carlsberg Beer, American Ale yeast	Beer	USA	no	A	62.57	4	aneu;-1*1;-1*5;+1*6;-1*12;	heterozygous	74644	50.2867	343	189.8	11. Ale beer		Carlsberg
5.5_WLP090	CFM	Carlsberg Beer, "San Diego Super Yeast"	Beer	San Diego, USA	no	A	70.28	4	aneu;-1*1;-1*5;-1*9;	heterozygous	75244	51.2572	502	257.76	11. Ale beer		Carlsberg
CBS1230	AQT	Beer	Beer	Belgium	no	A	109.028	3	aneu;+1*6;	heterozygous	69879	44.3796	1314	232.45	11. Ale beer		CBS collection
DBVPG6694	BRP	Artois Peterman beer	Beer	Belgium	no	A	60.15	4	aneu;+1*1;-1*3;	heterozygous	78549	57.5972	481	301.57	11. Ale beer		DBVPG collection (Benedetta Turchetti and Pietro Buzzini)
DBVPG6693	BSI	Beer	Beer	Belgium	no	A	176.24	4	aneu;+1*1;+1*9;-1*14;	heterozygous	74184	52.6731	263	258.78	11. Ale beer		DBVPG collection (Benedetta Turchetti and Pietro Buzzini)
CBS1171	AEB	Brewers top yeast	Beer	Oranjeboom brewery, Rotterdam, Netherlands	no	A	112.46	4	aneu;+1*1;+1*2;+1*15;	heterozygous	74793	51.9781	137	211.86	11. Ale beer		CBS collection (Nguyen H.V.)
CLIB227	ASH	Beer holland	Beer	Netherlands	no	A	121.63	4	aneu;-1*1;-1*5;-1*7;-1*8;+1*9;-1*14;+1*16;	heterozygous	71496	48.7216	34	149.24	11. Ale beer		CLIB collection (Serge Casaregola)
CCY_21-4-106	BBG	River water (Morava)	Water	Devinska Nova Ves, Slovakia	no	A	183.54	4	aneu;-1*1;-1*6;-1*8;-1*10;-1*14;-1*16;	heterozygous	71763	47.6541	78	229.5	11. Ale beer		Culture collection of Yeast (Renata Vadkertiova)
DBVPG6695	BRQ	Orval Trappist beer	Beer	Belgium	no	A	110.34	4	aneu;-1*1;-1*5;+2*9;-1*10;+1*13;	heterozygous	75749	54.5393	296	331.39	11. Ale beer		DBVPG collection (Benedetta Turchetti and Pietro Buzzini)
UCD_06-645	CGC	Female olive fly, surface sterilized, smashed, plated on RBCA	Fruit	Davis, CA, UCD	no	A	134.75	4	euploid	heterozygous	79147	58.9624	387	302.37	11. Ale beer		Phaff collection
SM8.3.M5	CNC	Bioethanol	Bioethanol	Brazil	no	B	124.31	2	euploid	heterozygous	70376	54.3623	1529	216.78	M3. Mosaic region 3		IBB-Unesp (Ana Teresa B. F. Antonangelo )	13
2720	BMQ	Blood	Human, clinical	La Fe Hospital,Valencia, Spain	no	B	11.08	2	aneu;+1*1;+1*6;+1*7;+1*9;+1*11;+1*12;+1*13;	heterozygous	53504	65.5839	1844	57.93	M3. Mosaic region 3		Instituto de Agroquímica y Tecnología de los Alimentos (IATA)-CSIC (Amparo Querol)
YJM269_1b	ACN	Red Blauer Portugieser grapes	Wine	Austria	yes	A	22.6975	1	euploid	homozygous	23030	0	19	190.73	M3. Mosaic region 3		Kruglyak Laboratory	1
1	CBK	Chalcidoidea	Insect	Schleswig-Holstein	no	A	34.97	1	euploid	homozygous	29204	2.27366	3	232.5	M3. Mosaic region 3		Max Planck Institute for Evolutionary Biology (Duncan Greig)
2	CBL	Chalcidoidea	Insect	Schleswig-Holstein	no	A	13.065	2	euploid	heterozygous	62006	91.096	7	188.69	M3. Mosaic region 3		Max Planck Institute for Evolutionary Biology (Duncan Greig)
DBVPG6044	AKI	Bili wine	Wine	West Africa	no	A	11.96	2	euploid	homozygous	61663	0	8	174.85	M3. Mosaic region 3		DBVPG collection (Benedetta Turchetti and Pietro Buzzini)
Y55_1b	ADA	Wine	Wine	France	yes	A	18.7625	1	euploid	homozygous	62285	0	5	267.17	M3. Mosaic region 3		Kruglyak Laboratory	1
YJM627	ATE	Seg. Y55	Unknown	France	no	A	90.555	2	euploid	homozygous	62289	0	2	256.33	M3. Mosaic region 3		Washington University School of Medicine (Justin C Fay)	5
3	CBM	Chalcidoidea	Insect	Forest of Nehmten in Schleswig-Holstein	no	A	11.94	2	euploid	heterozygous	62734	87.8742	13	249.57	M3. Mosaic region 3		Max Planck Institute for Evolutionary Biology (Duncan Greig)
EM93_3	ACA	Rotting fig	Fruit	California, USA	yes	A	20.785	1	euploid	homozygous	25551	0	0	229.96	M3. Mosaic region 3		Kruglyak Laboratory	1
TL229S2.2	ACB	Cheese	Dairy	France	yes	A	21.235	1	euploid	homozygous	25605	0	5	249.29	M3. Mosaic region 3		Kruglyak Laboratory	1
DBVPG6350	BRL	UC Berkeley	Unknown	USA	no	A	7.1225	1	aneu;+1*11;	homozygous	17881	4.43488	132	183.7	M3. Mosaic region 3		DBVPG collection (Benedetta Turchetti and Pietro Buzzini)
CBS7765	ADT	Salmo gairdneri (rainbow trout)	Nature	Sweden, Goteborg	yes	A	0.975	1	euploid	homozygous	100	0	12	266.88	M3. Mosaic region 3		CBS collection (Nguyen H.V.)
W303	SACE_GAV	Lab strain	Lab strain	NA	no	A	57.15	2	euploid	homozygous	7951	0	16	19.33	M3. Mosaic region 3		EUROFAN	6
YJM1381	SACE_YCE	Rum fermentation	Distillery	Trinidad	no	B	85.23	2	euploid	homozygous	50506	0	1122	315.64	M3. Mosaic region 3		Phaff collection	2
YJM1386	SACE_YCH	Sugar cane	Nature	Jamaica	no	B	48.525	2	euploid	homozygous	53201	0	585	44.68	M3. Mosaic region 3		Phaff collection	2
NCYC_2966	CLG	Feces	Human, clinical	Nottingham, UK	no	B	5.975	2	euploid	heterozygous	71760	57.2115	1806	267.95	M3. Mosaic region 3		National Collection of Yeast Cultures (NCYC)(Stephen A James and Ian Roberts)
MTF2546	CQC	Cocoa bean fermentation	Fermentation	West Africa	no	none	0	2	euploid	heterozygous	60620	21.9218	10	259.4	12. West African cocoa		The Royal Veterinary and Agricultural University (Lene Jespersen)	21
MTF2547	CQD	Cocoa bean fermentation	Fermentation	West Africa	no	none	0	2	euploid	heterozygous	60680	21.9364	10	280.82	12. West African cocoa		The Royal Veterinary and Agricultural University (Lene Jespersen)	21
MTF2550	CQG	Cocoa bean fermentation	Fermentation	West Africa	no	A	6.405	2	euploid	heterozygous	67960	21.4244	587	230.73	12. West African cocoa		The Royal Veterinary and Agricultural University (Lene Jespersen)	21
MTF2552	CQI	Cocoa bean fermentation	Fermentation	West Africa	no	A	6.31	2	euploid	heterozygous	69228	26.7998	782	268.15	12. West African cocoa		The Royal Veterinary and Agricultural University (Lene Jespersen)	21
MTF2551	CQH	Cocoa bean fermentation	Fermentation	West Africa	no	none	0	2	euploid	heterozygous	64122	31.4557	20	253.62	12. West African cocoa		The Royal Veterinary and Agricultural University (Lene Jespersen)	21
MTF2554	CQL	Cocoa bean fermentation	Fermentation	West Africa	no	none	0	2	euploid	heterozygous	65042	34.6668	5	215.49	12. West African cocoa		The Royal Veterinary and Agricultural University (Lene Jespersen)	21
AY529516	ANN	Cocoa bean fermentation	Fermentation	Ghana	no	none	0	2	euploid	heterozygous	64415	36.4837	1	206.65	12. West African cocoa		The Royal Veterinary and Agricultural University (Lene Jespersen)	21
MTF2555	CQM	Cocoa bean fermentation	Fermentation	West Africa	no	none	0	2	euploid	heterozygous	64947	36.4266	6	271.93	12. West African cocoa		The Royal Veterinary and Agricultural University (Lene Jespersen)	21
MTF2548	CQE	Cocoa bean fermentation	Fermentation	West Africa	no	none	0	2	euploid	heterozygous	63365	33.1429	9	214.84	12. West African cocoa		The Royal Veterinary and Agricultural University (Lene Jespersen)	21
MTF2553	CQK	Cocoa bean fermentation	Fermentation	West Africa	no	none	0	2	euploid	heterozygous	60388	24.4304	25	298.17	12. West African cocoa		The Royal Veterinary and Agricultural University (Lene Jespersen)	21
MTF2549	CQF	Cocoa bean fermentation	Fermentation	West Africa	no	none	0	2	euploid	heterozygous	60318	22.4759	31	265.73	12. West African cocoa		The Royal Veterinary and Agricultural University (Lene Jespersen)	21
MTF2556	CQN	Cocoa bean fermentation	Fermentation	West Africa	no	none	0	2	euploid	heterozygous	61386	27.4476	22	221.78	12. West African cocoa		The Royal Veterinary and Agricultural University (Lene Jespersen)	21
MTF2557	CQP	Cocoa bean fermentation	Fermentation	West Africa	no	none	0	2	euploid	heterozygous	60014	20.7385	234	286.21	12. West African cocoa		The Royal Veterinary and Agricultural University (Lene Jespersen)	21
CLQCA_04-021	AKQ	Beetle	Insect	Los Rios, Ecuador	no	none	0	2	euploid	homozygous	52138	0	464	224	M3. Mosaic region 3		National Collection of Yeast Cultures (NCYC)(Stephen A James) and Colección de Levaduras Quito Católica (CLQCA)(Enrique Javier Carvajal Barriga)
CLQCA_09-001	AKS	Flower (Opuntia sp.)	Flower	Imbabura, Ecuador	no	A	8.255	2	euploid	homozygous	55664	0	219	206.69	M3. Mosaic region 3		National Collection of Yeast Cultures (NCYC)(Stephen A James) and Colección de Levaduras Quito Católica (CLQCA)(Enrique Javier Carvajal Barriga)
CLQCA_18-003	ALG	Cocoa fruit	Fruit	Sucumbios, Ecuador	no	none	0	2	euploid	homozygous	51601	0	243	225.58	M3. Mosaic region 3		National Collection of Yeast Cultures (NCYC)(Stephen A James) and Colección de Levaduras Quito Católica (CLQCA)(Enrique Javier Carvajal Barriga)
YJM454_1b	ABH	Human, clinical	Human, clinical	NA	yes	A	19.025	1	euploid	homozygous	53845	0	77	182.62	M3. Mosaic region 3		Kruglyak Laboratory	1
YJM456	SACE_YAN	Unknown	Human, clinical	California, USA	no	A	103.005	2	euploid	homozygous	42954	0	4	108.02	M3. Mosaic region 3		Phaff collection	2
YJM1338	SACE_YBZ	Sour fig	Fruit	Maryland, USA	no	A	50.035	2	euploid	homozygous	54838	0	92	207.8	M3. Mosaic region 3		Phaff collection	2
ZP_611	BTI	Quercus robur	Tree	Canada, Vancouver,	no	A	5.445	2	euploid	homozygous	58106	0	329	315.03	M3. Mosaic region 3		Faculdade de Ciências e Tecnologia of Universidade NOVA de Lisboa (FCT-NOVA)(José Paulo Sampaio)
UCD_05-780	CGB	Beetle from infested Prunus bokhariensis, walk plate on RBCA. No mold on plate. Prunus bokhariensis Type Botanky E-1-18	Insect	Winters, CA Wolfskill USDA Prunus germplasm collection,	no	A	77.575	2	euploid	homozygous	53627	0	30	211.13	M3. Mosaic region 3		Phaff collection (?)
YJM1527	SACE_YDG	Prune	Fruit	California, USA	no	A	109.735	2	euploid	homozygous	46033	0	7	65.26	M3. Mosaic region 3			2
YJM653_1b	ABI	Brochoalveolar lavage	Human, clinical	USA	yes	B	29.375	1	euploid	homozygous	51490	0	113	208.24	M3. Mosaic region 3		Kruglyak Laboratory	1
YJM681	SACE_YAT	Unknown	Human, clinical	California, USA	no	B	90.325	2	euploid	homozygous	51525	0	134	44.13	M3. Mosaic region 3		Phaff collection	2
D3742	BSK	Spoiled ice tea	Unknown	France	no	B	28.91	2	euploid	heterozygous	65669	45.4156	596	249.81	M3. Mosaic region 3		National Collection of Yeast Cultures (NCYC)(Stephen A James and Ian Roberts)
384103A	BMD	Human	Human	RVI Newcastle, UK	no	B	20.745	2	euploid	heterozygous	70978	58.9084	643	285.43	M3. Mosaic region 3		National Collection of Yeast Cultures (NCYC)(Stephen A James, Donald Mackenzie and Ian Roberts)
YJM320b	AAV	Blood	Human, clinical	California, USA	yes	B	22.255	1	euploid	homozygous	50886	0	1	188.09	M3. Mosaic region 3		Kruglyak Laboratory	1
DBVPG6874	BRV	Human	Human, clinical	USA	no	B	22.405	2	euploid	heterozygous	65653	39.7469	51	276.82	M3. Mosaic region 3		DBVPG collection (Benedetta Turchetti and Pietro Buzzini)
YJM541	SACE_YAP	Unknown	Human, clinical	California, USA	no	B	84.605	2	aneu;+1*9;	homozygous	52869	0	13	73.19	M3. Mosaic region 3		Phaff collection	2
YJM554	SACE_YAQ	Unknown	Human, clinical	California, USA	no	B	59.42	2	euploid	homozygous	53947	0	22	69.33	M3. Mosaic region 3		Phaff collection	2
YJM555	SACE_YAR	Unknown	Human, clinical	California, USA	no	B	42.06	2	euploid	homozygous	50682	0	130	130.9	M3. Mosaic region 3		Phaff collection	2
YJM678_1b	ABK	Unknown	Human, clinical	NA	yes	none	0	1	euploid	homozygous	49537	0	29	202.3	M3. Mosaic region 3		Kruglyak Laboratory	1
YJM682	SACE_YAU	Unknown	Human, clinical	Texas, USA	no	B	74.2	2	euploid	homozygous	49259	0	18	66.87	M3. Mosaic region 3		Phaff collection	2
YJM326_b	ABA	Human, clinical	Human, clinical	California, USA	yes	B	24.93	1	euploid	homozygous	50836	0	35	216.88	M3. Mosaic region 3		Kruglyak Laboratory	1
YJM683	SACE_YAV	Unknown	Human, clinical	Texas, USA	no	none	0	2	euploid	homozygous	51208	0	45	106.03	M3. Mosaic region 3		Phaff collection	2
YJM145_b	AAS	AIDS patient	Human, clinical	USA	yes	A	37.03	1	euploid	homozygous	52302	0	145	177.06	M3. Mosaic region 3		Kruglyak Laboratory	1
YJM280_b	AAT	Peritoneal fluid	Human, clinical	USA	yes	B	24.2225	1	aneu;+1*1;	homozygous	53723	0	207	200.89	M3. Mosaic region 3		Kruglyak Laboratory	1
YJM440_1b	ABG	Human, clinical	Human, clinical	NA	yes	A	29.025	1	euploid	homozygous	53538	0	128	177.41	M3. Mosaic region 3		Kruglyak Laboratory	1
YJM450	SACE_YAK	Unknown	Human, clinical	California, USA	no	A	61.9	2	euploid	homozygous	53367	0	143	152.68	M3. Mosaic region 3		Phaff collection	2
ATCC_38618:2-2	CEN	Concentrated orange juice	Fruit	NA	no	B	211.99	2	aneu;+1*11;+1*13;	heterozygous	51817	0.0656155	141	199.08	M3. Mosaic region 3		State Research Institute of Genetics and Selection of Industrial Microorganisms (Naumov G.I.)
YJM689	SACE_YAW	Unknown	Human, clinical	Texas, USA	no	none	0	2	euploid	homozygous	49427	0	251	35.77	M3. Mosaic region 3		Phaff collection	2
YJM1190	SACE_YBJ	Unknown	Human, clinical	Michigan, USA	no	B	87.005	2	euploid	homozygous	38681	0	100	30.63	M3. Mosaic region 3		Phaff collection	2
YJM1199	SACE_YBK	Unknown	Human, clinical	Michigan, USA	no	B	100.87	2	euploid	homozygous	54843	0	79	41.75	M3. Mosaic region 3		Phaff collection	2
YJM1202	SACE_YBL	Unknown	Human, clinical	Michigan, USA	no	B	79.4	2	euploid	homozygous	54837	0	178	454.68	M3. Mosaic region 3		Phaff collection	2
YJM1304	SACE_YBT	Unknown	Human, clinical	Texas, USA	no	B	103.555	2	euploid	homozygous	54208	0	306	525.75	M3. Mosaic region 3		Phaff collection	2
CLIB208_1	ADK	Bakery	Bakery	Shanaong, China	no	A	69.72	2	aneu;-1*9;	heterozygous	63171	41.2484	1957	223.54	M3. Mosaic region 3		CLIB collection	1
378604X	SACE_MAB	Clinical sputum	Human, clinical	Newcastle, UK	no	B	16.955	2	euploid	homozygous	47666	0	596	45.78	M3. Mosaic region 3			17
malade 3285/11-2-4	CKA	Bronchoalveolar lavage (therapy isolate)	Human, clinical	Paris, France, H3	no	A	1.045	2	euploid	heterozygous	62400	43.5064	650	183.05	M3. Mosaic region 3		Inserm Université P. M. Curie, Paris, France (Hennequin C.)
CBS1544	AGP	Juice	Fruit	Netherlands	yes	none	0	1	aneu;+1*1;+1*9;	heterozygous	51572	4.86504	159	287.01	M3. Mosaic region 3		CBS collection (Nguyen H.V.)
YJM1549	SACE_YDH	Fermenting fruit juice	Fermentation	Netherlands	no	none	0	2	aneu;+1*1;+1*6;+1*11;	homozygous	49737	0	152	232.65	M3. Mosaic region 3			2
SC 32 F. Dromer IP	CHS	Feces	Human, clinical	France	no	B	122.315	2	euploid	heterozygous	60498	37.5252	5	221.27	M3. Mosaic region 3		Inserm Université P. M. Curie, Paris, France (Hennequin C.)
SC 33 F. Dromer IP	CHT	Feces	Human, clinical	France	no	B	87.54	2	euploid	heterozygous	61535	38.3912	31	286.24	M3. Mosaic region 3		Inserm Université P. M. Curie, Paris, France (Hennequin C.)
YJM428_1b	ABD	Paracenteis fluid	Human, clinical	California, USA	no	B	36.095	2	aneu;+2*16;	homozygous	49343	0	7	206.14	M3. Mosaic region 3		Kruglyak Laboratory	1
YJM308	ATC	Clinical	Human, clinical	NA	no	B	106.59	2	aneu;+1*11;	heterozygous	64818	53.2059	217	199.61	M3. Mosaic region 3		Washington University School of Medicine (Justin C Fay)	5
YJM339	ATD	Clinical	Human, clinical	NA	no	B	114.53	2	euploid	homozygous	50732	0	247	201.03	M3. Mosaic region 3		Washington University School of Medicine (Justin C Fay)	5
DBVPG6696	ANA	Banana wine	Wine	Burundi	no	none	0	2	aneu;+1*12;	heterozygous	63774	7.34782	4652	246.93	M3. Mosaic region 3		DBVPG collection (Benedetta Turchetti and Pietro Buzzini)
IMB-53	BBL	Beetle Mimela aurata (Coleoptera, Rutelinae)	Insect	Platanus orientalis forest, in Belasista Mountain, near Kamena Village in Bulgaria	no	none	0	2	aneu;+1*5;+1*8;+1*9;+1*12;+1*14;	homozygous	62200	0	3333	296.21	M3. Mosaic region 3		Bulgarian Academy of Science (Dilnora Gouliamova)
N37-1A	CDC	Exudate of Quercus robur	Tree	Botanical Garden, Novosibirsk, Siberia, Russia	no	none	0	2	aneu;-1*5;	homozygous	63582	0	803	233.83	M3. Mosaic region 3		State Research Institute of Genetics and Selection of Industrial Microorganisms (Naumov G.I.)
N38-4A	CDD	Exudate of Quercus robur	Tree	Botanical Garden, Novosibirsk, Siberia, Russia	no	none	0	2	euploid	homozygous	63187	0	227	221.26	M3. Mosaic region 3		State Research Institute of Genetics and Selection of Industrial Microorganisms (Naumov G.I.)
N39-7A	CDE	Exudate of Quercus robur	Tree	Novosibirsk, Siberia, Russia	no	none	0	2	euploid	homozygous	63268	0	278	202.21	M3. Mosaic region 3		State Research Institute of Genetics and Selection of Industrial Microorganisms (Naumov G.I.)
997	CPC	Apricot pulp	Fruit	Hungary	no	C	15.16	2	euploid	heterozygous	73341	54.6025	1818	203.43	M3. Mosaic region 3		Instituto de Agroquímica y Tecnología de los Alimentos (IATA)-CSIC (Amparo Querol)
269521J	BMF	Human	Human	RVI Newcastle, UK	no	B	158	2	aneu;+1*1;	heterozygous	75631	57.7501	2147	307.52	M3. Mosaic region 3		National Collection of Yeast Cultures (NCYC)(Stephen A James, Donald Mackenzie and Ian Roberts)
malade 98 2601	CKN	Feces, clinical	Human, clinical	Amiens, France	no	A	87	2	euploid	heterozygous	76104	65.8481	955	196.41	M3. Mosaic region 3		Inserm Université P. M. Curie, Paris, France (Hennequin C.)
PB11	CIG	Feces	Human, clinical	Netherlands	no	A	38.765	2	euploid	heterozygous	65549	48.7528	75	246.26	M3. Mosaic region 3		Inserm Université P. M. Curie, Paris, France (Hennequin C.)
PB15	CIL	Feces	Human, clinical	Netherlands	no	A	74.175	2	euploid	heterozygous	68647	53.9455	99	194.22	M3. Mosaic region 3		Inserm Université P. M. Curie, Paris, France (Hennequin C.)
CBS428a	AAG	Unknown	Unknown	NA	yes	C	27.49	1	euploid	homozygous	55875	0	383	212.53	M3. Mosaic region 3		CBS collection (Nguyen H.V.)
CBS6333	AHA	Rotting banana (from Musa sapientum)	Fruit	Costa Rica	yes	C	29.885	1	euploid	homozygous	52500	0	330	193.64	M3. Mosaic region 3		CBS collection (Nguyen H.V.)
PB13	CII	Sputum	Human, clinical	Netherlands	no	B	68.935	2	euploid	heterozygous	70156	53.3468	85	173.11	M3. Mosaic region 3		Inserm Université P. M. Curie, Paris, France (Hennequin C.)
PB14	CIK	Sputum	Human, clinical	Netherlands	no	B	70.435	2	aneu;+1*11;	heterozygous	70838	53.9866	65	208.11	M3. Mosaic region 3		Inserm Université P. M. Curie, Paris, France (Hennequin C.)
NCYC_2798	BTA	Clinical isolate, AIDS patient	Human, clinical	Germany	no	none	0	3	euploid	heterozygous	83228	67.8197	1525	217.32	M3. Mosaic region 3		National Collection of Yeast Cultures (NCYC)(Stephen A James and Ian Roberts)
#36	BDC	Evolution canyon	Nature	Israel	no	B	60.84	2	aneu;+1*1;	heterozygous	67299	41.2562	41	239.03	M3. Mosaic region 3		Comenius University in Bratislava (Josef Nosek) and University of Haifa (Eviatar Nevo)	16
#57	BDF	Evolution canyon	Nature	Israel	no	B	61.685	2	aneu;+1*1;	heterozygous	66092	37.6944	8	227.37	M3. Mosaic region 3		Comenius University in Bratislava (Josef Nosek) and University of Haifa (Eviatar Nevo)	16
#58	BDG	Evolution canyon	Nature	Israel	no	B	37.73	2	aneu;+1*1;	heterozygous	66112	37.8842	9	228.61	M3. Mosaic region 3		Comenius University in Bratislava (Josef Nosek) and University of Haifa (Eviatar Nevo)	16
B10-1	CHQ	Levain from organic flour	Bakery	Forcalquier	no	none	0	2	euploid	heterozygous	73855	53.1785	2187	277.2	M3. Mosaic region 3	yes	INRA Moulon, France (Sicard D.)
21-4-114	ALR	Leaves of peach tree (Prunus armeniaca)	Tree	Male levare, Slovakia	no	B	27.8325	3	aneu;+1*9;+1*11;+1*12;	heterozygous	81176	63.0642	3288	221.62	M3. Mosaic region 3		Culture collection of Yeast (Renata Vadkertiova)
CBS1394	AEL	Distillery	Distillery	NA	no	A	48.41	2	euploid	heterozygous	72219	45.8287	1220	212.62	M3. Mosaic region 3		CBS collection (Nguyen H.V.)
CBS2441	AEE	Distillery	Distillery	NA	no	A	115.53	3	aneu;+2*1;+1*5;+1*8;+1*9;	heterozygous	77418	49.0441	797	222.67	M3. Mosaic region 3		CBS collection (Nguyen H.V.)
CBS1239	ARA	Distillery	Distillery	NA	no	A	171.4	4	aneu;+1*1;+1*8;+1*15;	heterozygous	78741	49.4418	1402	226.22	M3. Mosaic region 3		CBS collection (Nguyen H.V.)
CBS1254	ARB	Bakery	Bakery	NA	no	A	129.21	4	aneu;+1*8;-1*10;	heterozygous	76486	49.1371	1008	240.73	M3. Mosaic region 3		CBS collection (Nguyen H.V.)
77	BTB	Baker's yeast	Bakery	NA	no	A	136.665	3	aneu;+1*1;	heterozygous	75015	46.72	1342	211.16	M3. Mosaic region 3		National Collection of Yeast Cultures (NCYC)(Stephen A James and Ian Roberts)
Y1	ATB	Mushroom	Nature	NA	no	B	91.245	3	euploid	heterozygous	84272	71.5172	1331	214.63	M3. Mosaic region 3		Washington University School of Medicine (Justin C Fay)	5
DBVPG1074	BIE	Grape must	Wine	San Severo, Puglia, Italy	no	C	17.01	2	euploid	heterozygous	81539	68.1735	57	216.5	M3. Mosaic region 3		DBVPG collection (Benedetta Turchetti and Pietro Buzzini)
DBVPG1792	BPA	Soil	Soil	Viik, Helsinki, Finland	no	C	45.165	2	aneu;+1*8;	heterozygous	82161	68.3147	71	287.36	M3. Mosaic region 3		DBVPG collection (Benedetta Turchetti and Pietro Buzzini)
CBS3078	AGT	Spores	Unknown	NA	yes	B	47.24	1	euploid	homozygous	53325	0	891	215.25	M3. Mosaic region 3		CBS collection (Nguyen H.V.)
PB12	CIH	Feces	Human, clinical	Netherlands	no	none	0	2	euploid	heterozygous	68898	42.785	1117	184.39	M3. Mosaic region 3		Inserm Université P. M. Curie, Paris, France (Hennequin C.)
YJM436_1b	ABF	Mouth	Human, clinical	NA	yes	B	12.0375	1	euploid	homozygous	53434	0	67	183.13	M3. Mosaic region 3		Kruglyak Laboratory	1
YJM451	SACE_YAL	Unknown	Human, clinical	NA	no	B	42.3	2	euploid	homozygous	54126	0	110	50.78	M3. Mosaic region 3			2
CBS1428	AEI	Bakery	Bakery	NA	yes	A	30.19	1	euploid	homozygous	55805	0	124	239.66	M3. Mosaic region 3		CBS collection (Nguyen H.V.)
CBS1387	AFG	Bakery	Bakery	NA	yes	A	16.3375	1	euploid	homozygous	57359	0	183	677.67	M3. Mosaic region 3		CBS collection (Nguyen H.V.)
YJM1307	SACE_YBU	Unknown	Human, clinical	Washington DC, USA	no	A	51.415	2	euploid	homozygous	57372	0	130	418.88	M3. Mosaic region 3		Phaff collection	2
YJM1208	SACE_YBM	Unknown	Human, clinical	Michigan, USA	no	B	94.485	2	euploid	homozygous	51589	0	163	142.01	M3. Mosaic region 3			2
YJM421_b	ABC	Ascites fluid	Human, clinical	USA	yes	B	16.9125	1	euploid	homozygous	51278	0	9	204.43	M3. Mosaic region 3			1
YJM1615	SACE_YDL	Clinical	Human, clinical	California, USA	no	B	108.32	2	euploid	homozygous	51882	0	7	94.72	M3. Mosaic region 3			2
YJM1083	SACE_YDN	Clinical	Human, clinical	North Carolina, USA	no	B	74.555	2	euploid	homozygous	52360	0	464	349.68	M3. Mosaic region 3		Phaff collection	2
Ponton 11	CIC	Mouth	Human, clinical	Spain	no	B	48.56	2	euploid	heterozygous	68564	41.093	825	226.73	M3. Mosaic region 3		Inserm Université P. M. Curie, Paris, France (Hennequin C.)
CCY_21-4-93:6B	CDK	Leaves of Sequoia sp.	Tree	North Korea	yes	C	153.537	1	euploid	homozygous	58780	0	1011	164.67	M3. Mosaic region 3		State Research Institute of Genetics and Selection of Industrial Microorganisms (Naumov G.I.)
CCY_21-4-89:7-3	CEM	Fermenting acorn meal	Fermentation	North Korea	yes	C	32.135	1	euploid	homozygous	57683	0	865	202.78	M3. Mosaic region 3		State Research Institute of Genetics and Selection of Industrial Microorganisms (Naumov G.I.)
Ponton 14	CIF	Feces	Human, clinical	Spain	no	B	25.465	2	euploid	heterozygous	70667	39.2644	1554	175.07	M3. Mosaic region 3		Inserm Université P. M. Curie, Paris, France (Hennequin C.)
Ponton 12	CID	Mouth	Human, clinical	Spain	no	B	129.6	2	euploid	heterozygous	66691	35.3241	894	234.54	M3. Mosaic region 3		Inserm Université P. M. Curie, Paris, France (Hennequin C.)
2281	BBT	Grapes, Picudo variety	Wine	Valdevimbre, Spain	no	B	38.985	3	euploid	heterozygous	89544	59.4166	5186	238.98	M3. Mosaic region 3		Instituto de Agroquímica y Tecnología de los Alimentos (IATA)-CSIC (Amparo Querol)
B9b-1	CHN	Levain from organic flour (Renan)	Bakery	Gif-sur-Yvette	no	A	7.705	2	euploid	heterozygous	76575	48.0235	32	218.02	M3. Mosaic region 3	yes	INRA Moulon, France (Sicard D.)
B9c-1	CHP	Levain from organic flour (Renan)	Bakery	Gif-sur-Yvette	no	A	8.46	2	euploid	heterozygous	76117	47.6267	30	224.08	M3. Mosaic region 3	yes	INRA Moulon, France (Sicard D.)
RIB6002	CMG	Sake	Sake	Japan	no	B*	26.19	3	aneu;-1*1;+1*8;	heterozygous	87649	60.1501	2011	193.56	M3. Mosaic region 3		National Research Institute of Brewing, Hiroshima
CLQCA_17-111	CRE	Termite mound	Insect	Ecuador	no	none	0	3	euploid	heterozygous	88842	59.0892	5174	221	M3. Mosaic region 3		National Collection of Yeast Cultures (NCYC)(Stephen A James) and Colección de Levaduras Quito Católica (CLQCA)(Enrique Javier Carvajal Barriga)
MAJ_A	BDM	Plant material	Nature	Majunga, Madagascar	no	B	103.38	2	euploid	heterozygous	71939	32.9015	4822	203.73	M3. Mosaic region 3		National Collection of Yeast Cultures (NCYC)(Stephen A James and Ian Roberts)
Y10_1b	ACI	Coconut	Fruit	Philippines	yes	C	34.4125	1	euploid	homozygous	62994	0	2274	183.1	M3. Mosaic region 3			1
YJM1419	SACE_YCS	Bagasse	Unknown	NA	no	B	54.85	2	euploid	homozygous	55184	0	932	54.83	M3. Mosaic region 3			2
Y3_1b	ACL	Palm wine	Palm wine	NA	yes	none	0	1	aneu;+1*12;	homozygous	64550	0	2562	211.88	M3. Mosaic region 3			1
MUCL_30909-2C	CEQ	Cassava	Fermentation	Burundi	no	A	18.295	2	euploid	homozygous	67476	0	4348	160.9	M3. Mosaic region 3		State Research Institute of Genetics and Selection of Industrial Microorganisms (Naumov G.I.)
DJ68	BAB	Palm wine	Palm wine	Yoboki, Djibouti	no	none	0	3	euploid	heterozygous	82692	27.0183	40	268.12	13. African palm wine		Université de Lyon (Michel Aigle)	22
DJ65	AVV	Palm wine	Palm wine	Yoboki, Djibouti	no	none	0	3	euploid	heterozygous	82391	26.2213	12	306.74	13. African palm wine		Université de Lyon (Michel Aigle)	22
DJ66	BAA	Palm wine	Palm wine	Yoboki, Djibouti	no	none	0	3	euploid	heterozygous	81257	24.7979	12	223.69	13. African palm wine		Université de Lyon (Michel Aigle)	22
DJ71	BAD	Palm wine	Palm wine	Yoboki, Djibouti	no	none	0	3	euploid	heterozygous	82196	26.2701	40	260	13. African palm wine		Université de Lyon (Michel Aigle)	22
DJ70	BAC	Palm wine	Palm wine	Yoboki, Djibouti	no	none	0	3	euploid	heterozygous	82625	26.21	24	296.03	13. African palm wine		Université de Lyon (Michel Aigle)	22
DJ73	BAE	Palm wine	Palm wine	Yoboki, Djibouti	no	none	0	3	euploid	heterozygous	82522	26.7141	18	263.81	13. African palm wine		Université de Lyon (Michel Aigle)	22
DJ74	BAF	Palm wine	Palm wine	Yoboki, Djibouti	no	C	12.64	2	euploid	heterozygous	87289	28.3323	5785	202.44	13. African palm wine		Université de Lyon (Michel Aigle)	22
Dji2-2A(a)	CFA	Palm wine	Palm wine	Djibouti	no	C	50.315	2	euploid	homozygous	74035	0	1885	277.09	13. African palm wine		State Research Institute of Genetics and Selection of Industrial Microorganisms (Naumov G.I.)
SK1	SACE_GAL	Lab strain	Lab strain	USA	no	A	48.05	2	euploid	homozygous	68401	0	21	23.5	13. African palm wine		Rosenstiel Basic Medical Sciences Research Center (James E Haber)	6
FTPW4	CPS	Palm wine	Palm wine	Burkina Faso	no	none	0	3	euploid	heterozygous	88636	25.5551	3234	218.71	13. African palm wine		Université de Lyon (Michel Aigle)	22
FTPW3	CPT	Palm wine	Palm wine	Burkina Faso	no	none	0	2	aneu;+1*9;	heterozygous	80692	8.55103	2892	206.63	13. African palm wine		Université de Lyon (Michel Aigle)	22
FTPW32	CQA	Palm wine	Palm wine	Burkina Faso	no	none	0	2	euploid	heterozygous	77813	3.00207	694	246.37	13. African palm wine		Université de Lyon (Michel Aigle)	22
FTPW35	CQB	Palm wine	Palm wine	Burkina Faso	no	none	0	2	euploid	heterozygous	79654	7.92929	1502	264.32	13. African palm wine		Université de Lyon (Michel Aigle)	22
CBS1419	AHS	Wine	Wine	Ghana	yes	none	0	1	aneu;+1*9;	homozygous	75709	0	4296	290.18	13. African palm wine		CBS collection (Nguyen H.V.)
CBS7903	ADV	Palm wine	Palm wine	Nigeria	yes	none	0	1	euploid	homozygous	7359	0	2592	218.53	13. African palm wine		CBS collection (Nguyen H.V.)
NPA06.1	AKG	Palm wine	Palm wine	Nigeria	no	none	0	2	euploid	homozygous	74047	0	2049	224	13. African palm wine		INRA Montpelier, France (Legras JL)	23
YJM195	SACE_YAC	Palm wine	Palm wine	Nigeria	no	none	0	2	euploid	homozygous	76930	0	4016	67.91	13. African palm wine		Phaff collection	2
YPS1009_b	ADF	Exudate from Quercus sp.	Tree	USA	yes	none	0	1	euploid	homozygous	75878	0	18	270.63	13. African palm wine		Kruglyak Laboratory	1
NPA07.1	AKB	Palm wine	Palm wine	Nigeria	no	none	0	2	euploid	heterozygous	78487	6.58326	426	238.4	13. African palm wine		INRA Montpelier, France (Legras JL)	23
NPA05b1	AKD	Palm wine	Palm wine	Nigeria	no	none	0	3	euploid	heterozygous	78831	6.27164	1022	200.95	13. African palm wine		INRA Montpelier, France (Legras JL)	23
NPA05a1	AKC	Palm wine	Palm wine	Nigeria	no	none	0	3	aneu;+1*14;	heterozygous	79612	8.81651	1120	225.2	13. African palm wine		INRA Montpelier, France (Legras JL)	23
NPA03.1	AKE	Palm wine	Palm wine	Nigeria	no	none	0	2	euploid	homozygous	75530	0	324	194.18	13. African palm wine		INRA Montpelier, France (Legras JL)	23
NPA02-1	AKH	Palm wine	Palm wine	Nigeria	no	none	0	2	euploid	homozygous	75887	0	297	233.55	13. African palm wine		INRA Montpelier, France (Legras JL)	23
CBS400	APQ	Palm wine, from Elaeis guineensis	Palm wine	Ivory Coast	no	none	0	2	euploid	homozygous	75577	0	18	244.56	13. African palm wine		CBS collection (Nguyen H.V.)
CBS403	APR	Ginger beer, from Zingiber officinale	Beer	West Africa	no	none	0	2	aneu;+1*9;	homozygous	75732	0	10	264.89	13. African palm wine		CBS collection (Nguyen H.V.)
Y5	ATP	Bili wine	Palm wine	West Africa	no	none	0	2	euploid	homozygous	75885	0	15	347.52	13. African palm wine		Washington University School of Medicine (Justin C Fay)
YJM1248	SACE_YBP	Unknown	Wine	West Africa	no	none	0	2	euploid	homozygous	75831	0	14	52.89	13. African palm wine			2
YJM1439	SACE_YCV	Ginger beer	Beer	West Africa	no	none	0	2	aneu;+1*8;	homozygous	75194	0	11	36.36	13. African palm wine			2
HN10	BAM	Rotten wood	Nature	Wuzhi Mountain, Hainan province, China	no	none	0	2	euploid	homozygous	84486	0	105	221.45	14. CHNIII		Chinese Academy of Sciences (Feng-Yan Bai)	24
HN19	BAQ	Bark from tree in Fagaceae family	Tree	Wuzhi Mountain, Hainan province, China	no	none	0	2	euploid	homozygous	84480	0	76	236.13	14. CHNIII		Chinese Academy of Sciences (Feng-Yan Bai)	24
SX1	BAG	Bark from tree in Fagaceae family	Tree	Qinling Mountain, Shaanxi province, China	no	none	0	2	euploid	homozygous	109626	0	2449	200.68	15. CHNII		Chinese Academy of Sciences (Feng-Yan Bai)	24
SX3	BAH	Bark from Carya sp.	Tree	Qinling Mountain, Shaanxi province, China	no	none	0	2	euploid	homozygous	110370	0	2644	230.45	15. CHNII		Chinese Academy of Sciences (Feng-Yan Bai)	24
HN6	BAL	Rotten wood	Nature	Bawangling Mountain, Hainan province, China	no	none	0	2	euploid	homozygous	126303	0	45722	237.42	16. CHNI		Chinese Academy of Sciences (Feng-Yan Bai)	24
EN14S01	AMH	Soil	Soil	Sinyi, Nantou, Taiwan	no	D	9.635	2	euploid	homozygous	166452	0	161	228.36	17. Taiwanese		National Hsinchu University of Education (Ching-Fu Lee)	25
EM14S01-3B	CEG	Soil	Soil	Taiwan	no	D	45.47	2	euploid	homozygous	166759	0	148	226.44	17. Taiwanese		State Research Institute of Genetics and Selection of Industrial Microorganisms (Naumov G.I.)	25
GE14S01-7B	CEI	Soil	Soil	Taiwan	no	D	53.05	2	euploid	homozygous	166118	0	1708	193.22	17. Taiwanese		State Research Institute of Genetics and Selection of Industrial Microorganisms (Naumov G.I.)	25
Ksc2-2B	CCQ	Tree exudate	Tree	Japan	no	none	0	2	euploid	homozygous	72686	0	7600	240.35	18. Far East Asia		State Research Institute of Genetics and Selection of Industrial Microorganisms (Naumov G.I.)
Ksc40-8A	CCR	Tree exudate	Tree	Japan	no	none	0	2	euploid	homozygous	73580	0	2813	246.68	18. Far East Asia		State Research Institute of Genetics and Selection of Industrial Microorganisms (Naumov G.I.)
Ksc73-2D	CCS	Tree exudate	Tree	Japan	no	none	0	2	euploid	homozygous	74816	0	2552	258.35	18. Far East Asia		State Research Institute of Genetics and Selection of Industrial Microorganisms (Naumov G.I.)
BJ20	BAK	Bark from Quercus wutaishanica	Tree	Dongling Mountain, Beijing, China	no	none	0	2	euploid	homozygous	76505	0	4159	266.24	18. Far East Asia		Chinese Academy of Sciences (Feng-Yan Bai)	24
BJ6	BAI	Persimmon	Fruit	Changping, Beijing, China	no	none	0	2	euploid	homozygous	77220	0	3485	264.95	18. Far East Asia		Chinese Academy of Sciences (Feng-Yan Bai)	24
CLIB219_2b	ACQ	Wine	Wine	Russia	yes	none	0	1	euploid	homozygous	77273	0	56	217.71	18. Far East Asia		CLIB collection / State Research Institute of Genetics and Selection of Industrial Microorganisms (Naumov G.I.)	1
VKM_Y-504:S	CCN	Berries of Viburnum Burejanum	Fruit	Russian Far East	no	none	0	2	euploid	homozygous	77912	0	35	261.74	18. Far East Asia		State Research Institute of Genetics and Selection of Industrial Microorganisms (Naumov G.I.)
N51-1A	CDL	Exudate of Quercus mongolica	Tree	Vladivostok, Russian Far East	no	none	0	2	euploid	homozygous	78120	0	1343	261.45	18. Far East Asia		State Research Institute of Genetics and Selection of Industrial Microorganisms (Naumov G.I.)
YJM1418	SACE_YCR	Quercus sp.	Tree	Japan	no	none	0	2	euploid	homozygous	78925	0	1727	501.75	18. Far East Asia		Phaff collection	2
UWOPS03-429.1	BMA	Nectar, bertam palm	Tree	Malaysia	no	none	0	2	euploid	homozygous	78549	0	16	209.18	19. Malaysian		University of Western Ontario, Canada (Lachance M.A.)	9
UWOPS03-461.4	AKM	Nectar, Bertam palm	Tree	Malaysia	no	none	0	2	euploid	homozygous	78382	0	22	200.3	19. Malaysian		University of Western Ontario, Canada (Lachance M.A.)	9
UWOPS03-433.3	BMB	Nectar, bertam palm	Tree	Malaysia	no	none	0	2	euploid	homozygous	78822	0	31	237.97	19. Malaysian		University of Western Ontario, Canada (Lachance M.A.)	9
UWOPS03-459.1	BMC	Nectar, bertam palm	Tree	Malaysia	no	none	0	2	euploid	homozygous	79389	0	51	313.66	19. Malaysian		University of Western Ontario, Canada (Lachance M.A.)	9
UWOPS05_227_2	SACE_MAL	Telok Senangin, Malaysia, Lachance M, 2005 Trigona spp (Stingless bee) collected near Bertam palm flower	Insect	Telok Senangin, Malaysia	no	none	0	2	euploid	homozygous	78333	0	169	60.61	19. Malaysian		University of Western Ontario, Canada (Lachance M.A.)	17
YJM1447	SACE_YCY	Bertam Palm	Tree	Malaysia	no	A	5.525	2	euploid	homozygous	62447	0	24	51.69	19. Malaysian			2
CBS2888_1b	ABL	Soil	Soil	South Africa	yes	none	0	1	euploid	homozygous	70982	0	58	294.93			CBS collection (Nguyen H.V.)	1
YJM1342	SACE_YCB	Unknown	Soil	South Africa	no	B	0.805	2	euploid	homozygous	71946	0	143	387.32			Phaff collection	2
SJ5L12	AMM	Leaf of Trema orientalis	Tree	Beinan, Taitung, Taiwan	no	none	0	2	euploid	homozygous	70453	0	5286	212.28			National Hsinchu University of Education (Ching-Fu Lee)	25
HN15	BAN	Rotten wood	Nature	Wuzhi Mountain, Hainan province, China	no	none	0	2	euploid	homozygous	73116	0	2860	225.01	20. CHN V		Chinese Academy of Sciences (Feng-Yan Bai)	24
HN16	BAP	Soil	Soil	Wuzhi Mountain, Hainan province, China	no	none	0	2	euploid	homozygous	72925	0	2552	222.62	20. CHN V		Chinese Academy of Sciences (Feng-Yan Bai)	24
YPS615	CMP	Quercus sp.	Tree	Pennsylvania, USA	no	none	0	2	euploid	homozygous	66125	0	11	110.76	21. Ecuadorean		YPS collection / University of Pennsylvania, USA (Snigowski P.)
CLQCA_20-314	CCH	Termite mound	Insect	Yasuni, Orellana	no	none	0	2	aneu;+1*16;	homozygous	67900	0	40	191.37	21. Ecuadorean		National Collection of Yeast Cultures (NCYC)(Stephen A James) and Colección de Levaduras Quito Católica (CLQCA)(Enrique Javier Carvajal Barriga)
YPS1000_1b	ACC	Exudate from Quercus sp.	Tree	USA	yes	none	0	1	euploid	homozygous	68090	0	3	244.99	21. Ecuadorean			1
CLQCA_20-156	CCC	Flower (Gesneriaceae sp.)	Flower	Yasuni, Orellana	no	none	0	2	euploid	homozygous	68394	0	45	260.35	21. Ecuadorean		National Collection of Yeast Cultures (NCYC)(Stephen A James) and Colección de Levaduras Quito Católica (CLQCA)(Enrique Javier Carvajal Barriga)
CLQCA_20-184	CCD	Flower from Heliconia sp.	Flower	Yasuni, Orellana	no	none	0	2	euploid	homozygous	68846	0	93	401.27	21. Ecuadorean		National Collection of Yeast Cultures (NCYC)(Stephen A James) and Colección de Levaduras Quito Católica (CLQCA)(Enrique Javier Carvajal Barriga)
CLQCA_20-221	CCE	Flower from Heliconia sp.	Flower	Yasuni, Orellana	no	none	0	2	euploid	homozygous	68824	0	14	327.66	21. Ecuadorean		National Collection of Yeast Cultures (NCYC)(Stephen A James) and Colección de Levaduras Quito Católica (CLQCA)(Enrique Javier Carvajal Barriga)
CLQCA_20-246	CCF	Termite mound	Insect	Yasuni, Orellana	no	none	0	2	euploid	homozygous	68927	0	5	378.6	21. Ecuadorean		National Collection of Yeast Cultures (NCYC)(Stephen A James) and Colección de Levaduras Quito Católica (CLQCA)(Enrique Javier Carvajal Barriga)
CLQCA_20-259	CCG	Decaying fruit	Fruit	Yasuni, Orellana	no	none	0	2	euploid	homozygous	68472	0	8	304.15	21. Ecuadorean		National Collection of Yeast Cultures (NCYC)(Stephen A James) and Colección de Levaduras Quito Católica (CLQCA)(Enrique Javier Carvajal Barriga)
CLQCA_20-248	CCI	Termite mound	Insect	Yasuni, Orellana	no	none	0	2	euploid	homozygous	67968	0	4	208.95	21. Ecuadorean		National Collection of Yeast Cultures (NCYC)(Stephen A James) and Colección de Levaduras Quito Católica (CLQCA)(Enrique Javier Carvajal Barriga)
YPS617	CMQ	Quercus sp.	Tree	Pennsylvania, USA	no	none	0	2	euploid	homozygous	67256	0	8	159.58	21. Ecuadorean		YPS collection / University of Pennsylvania, USA (Snigowski P.)
UWOPS87-2421	SACE_GAT	Opuntia spp.	Nature	Hawaii	no	none	0	2	euploid	homozygous	63460	0	4	31.98			University of Western Ontario, Canada (Lachance M.A.)	6
YJM1444	SACE_YCX	Cladode	Nature	Hawaii	no	none	0	2	euploid	homozygous	63579	0	5	38.37				2
UCD_61-190-6A	CDN	Drosophila sp.	Insect	California, USA	no	none	0	2	aneu;+2*1;+2*3;	homozygous	66851	0	787	252.91			State Research Institute of Genetics and Selection of Industrial Microorganisms (Naumov G.I.)
EXF-5284	BFA	Soil below rotten apple	Soil	Slovenia	no	none	0	2	euploid	homozygous	60214	0	34	279.23			University of Ljubljana, Biotech Facility dept. Biology Ljubljana, Slovenia (Gunde-Cimerman N.)
EXF-6780	BFL	Quercus petrea	Tree	Slovenia	no	none	0	2	euploid	homozygous	60316	0	34	299.87			University of Ljubljana, Biotech Facility dept. Biology Ljubljana, Slovenia (Gunde-Cimerman N.)
IY_03-5-30-1-1-1_(1)	AMB	Chauliodes pectinicornis (male) - Corydalidae	Insect	Louisiana, USA	no	none	0	2	euploid	homozygous	62522	0	35	208.41			Louisiana State University (Meredith Blackwell)	26
IY_03-5-26-5-1-1_(1)	AMC	Chauliodes pectinicornis (female) - Corydalidae	Insect	Louisiana, USA	no	none	0	2	euploid	homozygous	62634	0	34	211.67			Louisiana State University (Meredith Blackwell)	26
N95-6-1C	CDQ	Exudate of Quercus sp.	Tree	Augusta, MI 49012, USA	no	none	0	2	euploid	homozygous	62838	0	34	231.94			State Research Institute of Genetics and Selection of Industrial Microorganisms (Naumov G.I.)
UWOPS83-787_3	SACE_GAS	Opuntia spp.	Nature	Bahamas	no	none	0	2	euploid	homozygous	65004	0	50	458.25			University of Western Ontario, Canada (Lachance M.A.)	6
YJM1443	SACE_YCW	Fruit	Fruit	Bahamas	no	none	0	2	euploid	homozygous	63423	0	7	46.88				2
N22.00-5D	CDF	Fruit of Grataegus dachurica	Fruit	Botanical garden, Blagoveshchensk, Russia	no	none	0	2	euploid	homozygous	72076	0	37	224.25	22. Far East Russian		State Research Institute of Genetics and Selection of Industrial Microorganisms (Naumov G.I.)
N3.00-7A	CDG	Grape berries of wild Vitus amurensis	Wine	Botanical garden, Blagoveshchensk, Russia	no	none	0	2	euploid	homozygous	72484	0	28	268.5	22. Far East Russian		State Research Institute of Genetics and Selection of Industrial Microorganisms (Naumov G.I.)
N159.01-2B	CDH	Exudate of Quercus mongolica	Tree	Botanical garden, Blagoveshchensk, Russia	no	none	0	2	euploid	homozygous	72011	0	8	201.15	22. Far East Russian		State Research Institute of Genetics and Selection of Industrial Microorganisms (Naumov G.I.)
N163.01-5A	CDI	Exudate of Quercus mongolica	Tree	Botanical garden, Blagoveshchensk, Russia	no	none	0	2	euploid	homozygous	71849	0	15	185.12	22. Far East Russian		State Research Institute of Genetics and Selection of Industrial Microorganisms (Naumov G.I.)
ES4M07	AMD	Fruiting body of Geastrum sp.	Fruit	Dongpu, Sinyi Township, Nantou, Taiwan	no	none	0	2	euploid	homozygous	65433	0	1674	222.68			National Hsinchu University of Education (Ching-Fu Lee)	25
ES2M03	AMF	Fruiting body of Russula sp.	Fruit	Dongpu, Sinyi Township, Nantou, Taiwan	no	none	0	2	euploid	homozygous	65491	0	5	195.33			National Hsinchu University of Education (Ching-Fu Lee)	25
ES2M03-7A	CEH	Fruiting body of Russula sp.	Fruit	Taiwan	no	none	0	2	euploid	homozygous	66059	0	27	250.26			State Research Institute of Genetics and Selection of Industrial Microorganisms (Naumov G.I.)
IFO_0877:6-1	CCP	Quercus sp.	Tree	Japan	no	none	0	2	euploid	homozygous	62333	0	3376	205.35			State Research Institute of Genetics and Selection of Industrial Microorganisms (Naumov G.I.)
CLIB414	BEG	High sugar foodstuff, Food	Industrial	Japan	no	none	0	2	aneu;+1*16;	homozygous	63240	0	2145	263.53			CLIB collection (Serge Casaregola)
ATCC_66348-1D	CDB	Soil	Soil	Japan	no	none	0	2	euploid	homozygous	63118	0	2306	192.14			State Research Institute of Genetics and Selection of Industrial Microorganisms (Naumov G.I.)
YPS163	AVI	Soil beneath Quercus rubra	Soil	Pennsylvanian	no	none	0	2	euploid	homozygous	62131	0	3	166.64	23. North American oak		YPS collection / University of Pennsylvania, USA (Snigowski P.)	27
YPS163_1b	ACD	Exudate from Quercus sp.	Tree	USA	yes	none	0	1	euploid	homozygous	62419	0	2	202.43	23. North American oak		Kruglyak Laboratory	1
YPS139	ANF	Soil beneath unidentified Quercus sp.	Soil	Pennsylvania, USA	no	none	0	2	euploid	homozygous	62263	0	1	183.26	23. North American oak		YPS collection / University of Pennsylvania, USA (Snigowski P.)	27
YPS142	ANH	Bark of q.rubra	Nature	Pennsylvania, USA	no	none	0	2	euploid	homozygous	62446	0	0	202.35	23. North American oak		YPS collection / University of Pennsylvania, USA (Snigowski P.)	27
YPS129	ANC	Flux from Quercus alba	Tree	Pennsylvania, USA	no	none	0	2	euploid	homozygous	62601	0	27	226.08	23. North American oak		YPS collection / University of Pennsylvania, USA (Snigowski P.)	27
YPS134	ANE	Soil beneath Quercus velutina	Soil	Pennsylvania, USA	no	none	0	2	euploid	homozygous	62452	0	2	193.17	23. North American oak		YPS collection / University of Pennsylvania, USA (Snigowski P.)	27
YPS141	ANG	Soil beneath Quercus velutina	Soil	Pennsylvania, USA	no	none	0	2	euploid	homozygous	62526	0	17	214.96	23. North American oak		YPS collection / University of Pennsylvania, USA (Snigowski P.)	27
YPS133	AND	Soil beneath Quercus alba	Soil	Pennsylvania, USA	no	none	0	2	euploid	homozygous	62591	0	0	238.06	23. North American oak		YPS collection / University of Pennsylvania, USA (Snigowski P.)	27
YPS154	ANK	Bark of q.velutina	Tree	Pennsylvania, USA	no	none	0	2	euploid	homozygous	62497	0	11	223.62	23. North American oak		YPS collection / University of Pennsylvania, USA (Snigowski P.)	27
YPS143	ANI	Soil beneath(q.rubra)	Soil	Pennsylvania, USA	no	none	0	2	euploid	homozygous	62732	0	0	271.64	23. North American oak		YPS collection / University of Pennsylvania, USA (Snigowski P.)	27
YPS128	AKN	Soil beneath Quercus alba	Soil	Pennsylvania, USA	no	none	0	2	euploid	homozygous	62706	0	20	244.68	23. North American oak		YPS collection / University of Pennsylvania, USA (Snigowski P.)	27
YJM1273	SACE_YBS	Quercus sp.	Tree	Pennsylvania, USA	no	none	0	2	euploid	homozygous	63960	0	12	309.08	23. North American oak		Phaff collection	2
YJM1434	SACE_YCU	Oak	Tree	Pennsylvania, USA	no	none	0	2	euploid	homozygous	64035	0	12	290.79	23. North American oak			2
2163	BBR	Quercus faginea, 30C	Tree	Castellon, Spain	no	none	0	2	euploid	homozygous	65253	0	624	236.36			Instituto de Agroquímica y Tecnología de los Alimentos (IATA)-CSIC (Amparo Querol)
YJM1402	SACE_YCO	Wine	Wine	NA	no	A	4.975	2	euploid	homozygous	55007	0	36	153.75			Phaff collection	2
YPS670	CMS	Quercus sp.	Tree	Pennsylvania, USA	no	none	0	2	euploid	homozygous	63254	0	40	210.88			YPS collection / University of Pennsylvania, USA (Snigowski P.)
NC_02_b	ADG	Exudate from Quercus sp.	Tree	North Carolina, USA	yes	none	0	1	euploid	homozygous	63527	0	21	264.64				1
N95-5-1A	CDP	Exudate of Quercus sp.	Tree	Augusta, MI 49012, USA	no	none	0	2	euploid	homozygous	63585	0	24	267.44			State Research Institute of Genetics and Selection of Industrial Microorganisms (Naumov G.I.)
YJM1573	SACE_YDI	Fermented food	Unknown	India	no	none	0	2	euploid	homozygous	64303	0	23	117.5				2
CBS1592	ARH	Fermenting cacao	Fermentation	Java, Indonesia	no	C	85.1	2	aneu;+1*1;	heterozygous	67859	9.39595	1380	210.93	24. Asian islands		CBS collection (Nguyen H.V.)
CBS1593	ARI	Fermenting cacao	Fermentation	Java, Indonesia	no	C	131	2	aneu;+2*1;+1*2;	heterozygous	70548	14.4228	1564	210.44	24. Asian islands		CBS collection (Nguyen H.V.)
CBS2992	AFK	Palm wine	Palm wine	Pakistan	no	none	0	2	euploid	homozygous	68308	0	2869	186.73	24. Asian islands		CBS collection (Nguyen H.V.)
CBS3000	AHH	Palm wine	Palm wine	Denmark	yes	none	0	1	euploid	homozygous	68352	0	2479	202.82	24. Asian islands		CBS collection (Nguyen H.V.)
S11F3-6B	CCT	Phloem sap of Caryota urens	Tree	Sri Lanka	no	C	170.5	2	euploid	homozygous	68304	0	2678	222.87	24. Asian islands		State Research Institute of Genetics and Selection of Industrial Microorganisms (Naumov G.I.)
S8BM-30-2D	CCV	Phloem sap of Caryota urens	Tree	Sri Lanka	no	C	90.9	2	euploid	homozygous	68338	0	2448	198.61	24. Asian islands		State Research Institute of Genetics and Selection of Industrial Microorganisms (Naumov G.I.)
S8BM-32-4D(a)	CDA	Phloem sap of Caryota urens	Tree	Sri Lanka	yes	C	18.67	1	euploid	homozygous	68336	0	2481	246.65	24. Asian islands		State Research Institute of Genetics and Selection of Industrial Microorganisms (Naumov G.I.)
CBS1594	AGR	Plant	Nature	NA	yes	C	34	1	euploid	homozygous	67676	0	2366	188.68	24. Asian islands		CBS collection (Nguyen H.V.)
CBS1576	ARG	Exudate of Arenga sp.	Tree	Celebes, Sulavesi, Indonesia	no	C	65.755	2	euploid	homozygous	68061	0	2858	222.08	24. Asian islands		CBS collection (Nguyen H.V.)
YJM1400	SACE_YCM	Guava	Fruit	Philippines	no	C	51.96	2	euploid	homozygous	68707	0	69	478.21	24. Asian islands		Phaff collection	2
YJM1479	SACE_YDE	Coconut tuba	Palm wine	Phillipines	no	C	45.96	2	euploid	homozygous	67977	0	12	129.41	24. Asian islands			2
YJM1401	SACE_YCN	Papaya	Fruit	Philippines	no	C	52.32	2	euploid	homozygous	64919	0	1781	357.24			Phaff collection	2
CLIB409	ASM	Sugar cane (plant)	Nature	Vietnam	no	none	0	3	aneu;+1*1;+1*6;+1*9;+1*16;	heterozygous	74710	26.8518	1641	247.4			CLIB collection (Serge Casaregola)
VNL3	CGH	Unknown	Unknown	Ha Noi, North Vietnam	no	none	0	3	euploid	heterozygous	77009	29.5355	2786	267.74			INRA Gringnon, France (Nguyen H.V.)
ATCC_52922-1C	CEP	Tapuy (rice wine)	Fermentation	Philippines	no	none	0	2	aneu;+1*8;	homozygous	63858	0	3416	295.14			State Research Institute of Genetics and Selection of Industrial Microorganisms (Naumov G.I.)
malade Darkman	CKR	Unknown	Human, clinical	France	no	none	0	2	aneu;+1*6;	heterozygous	63224	9.93926	1082	203.73			Inserm Université P. M. Curie, Paris, France (Hennequin C.)
CBS2270	ARP	Japanese wine	Wine	Japan	no	none	0	2	aneu;+1*4;+1*11;+1*15;	heterozygous	64226	4.16809	1444	256.19	25. Sake		CBS collection (Nguyen H.V.)
CBS6414	AEF	Sake yeast	Sake	Japan	yes	none	0	1	euploid	homozygous	62552	0	859	251.63	25. Sake		CBS collection (Nguyen H.V.)
RIB6003	CMH	Sake	Sake	Japan	no	none	0	2	euploid	heterozygous	65191	8.07013	57	185.1	25. Sake		National Research Institute of Brewing, Hiroshima
CBS2188	ARM	Fruit of Eryobotrya japonica	Fruit	Japan	no	none	0	2	euploid	heterozygous	64667	6.49636	33	230.93	25. Sake		CBS collection (Nguyen H.V.)
K5	CLI	Sake	Sake	Japan	no	none	0	2	euploid	heterozygous	65124	6.46306	18	240.94	25. Sake		Washington University School of Medicine (Justin C Fay)	5
RIB6005	CMK	Sake	Sake	Japan	no	none	0	2	euploid	heterozygous	64627	6.07796	11	188.3	25. Sake		National Research Institute of Brewing, Hiroshima
UC5	CLQ	Sake	Sake	Japan	no	none	0	1	aneu;+1*1;	homozygous	62379	0	651	190.91	25. Sake		Washington University School of Medicine (Justin C Fay)	5
K14	CLN	Sake	Sake	Japan	no	none	0	2	euploid	homozygous	62276	0	462	206.53	25. Sake		Washington University School of Medicine (Justin C Fay)	5
CBS6413	AFN	Sake yeast	Sake	Japan	yes	none	0	1	euploid	homozygous	62669	0	507	251.4	25. Sake		CBS collection (Nguyen H.V.)
K12_2	ADQ	Sake (shochu)	Sake	Japan	yes	none	0	1	euploid	homozygous	62621	0	431	208.05	25. Sake		Kruglyak Laboratory	1
CBS6412	AFM	Sake yeast	Sake	Japan	yes	none	0	1	euploid	homozygous	63117	0	349	692.6	25. Sake		CBS collection (Nguyen H.V.)
RIB0005	APA	Sake	Sake	Japan	no	none	0	2	euploid	heterozygous	63466	3.29625	268	201.8	25. Sake		National Research Institute of Brewing, Hiroshima
RIB1005	BTS	Sake	Sake	Japan	no	none	0	2	aneu;+1*11;	heterozygous	65973	8.40041	519	270.67	25. Sake		National Research Institute of Brewing, Hiroshima
RIB0003	ANT	Sake	Sake	Japan	no	none	0	2	aneu;+1*1;+1*8;	heterozygous	65139	6.06242	8	218.37	25. Sake		National Research Institute of Brewing, Hiroshima
RIB0001	ANR	Sake	Sake	Japan	no	none	0	2	aneu;+1*1;	heterozygous	64875	5.75568	14	196.77	25. Sake		National Research Institute of Brewing, Hiroshima
RIB0004	ANV	Sake	Sake	Japan	no	none	0	2	aneu;+1*1;+1*8;	heterozygous	65208	6.06061	8	216.95	25. Sake		National Research Institute of Brewing, Hiroshima
K1_1	ADN	Sake	Sake	Japan	yes	none	0	1	euploid	homozygous	62766	0	7	207.33	25. Sake		Kruglyak Laboratory	1
RIB6001	CMF	Sake	Sake	Japan	no	none	0	2	aneu;+1*3;	heterozygous	64372	5.23675	27	156.53	25. Sake		National Research Institute of Brewing, Hiroshima
RIB6004	CMI	Sake	Sake	Japan	no	none	0	2	euploid	heterozygous	63672	3.9515	216	168.26	25. Sake		National Research Institute of Brewing, Hiroshima
CBS436a	AAD	Moto (sake yeast starter)	Sake	Japan	no	none	0	2	aneu;+2*8;	homozygous	62525	0	114	205.23	25. Sake		CBS collection (Nguyen H.V.)
RIB0002	ANS	Sake	Sake	Japan	no	none	0	2	euploid	heterozygous	63224	2.75054	97	196.39	25. Sake		National Research Institute of Brewing, Hiroshima
CBS435	AQN	Moto (sake yeast starter)	Sake	Japan	no	none	0	2	euploid	heterozygous	63555	4.11612	69	220.59	25. Sake		CBS collection (Nguyen H.V.)
K13	CLM	Sake	Sake	Japan	no	none	0	2	aneu;+1*3;	heterozygous	64273	4.28018	21	277.48	25. Sake		Washington University School of Medicine (Justin C Fay)	5
RIB0007	CMN	Sake	Sake	Japan	no	none	0	2	aneu;+1*1;	heterozygous	63863	5.83593	36	144.98	25. Sake		National Research Institute of Brewing, Hiroshima
RIB1001	APC	Sake	Sake	Japan	no	none	0	2	euploid	heterozygous	64509	3.83047	13	283.56	25. Sake		National Research Institute of Brewing, Hiroshima
RIB1002	APD	Sake	Sake	Japan	no	none	0	2	aneu;+1*9;	heterozygous	64774	3.89508	13	283.5	25. Sake		National Research Institute of Brewing, Hiroshima
CECT10711	AVC	Sake	Sake	Japan	no	none	0	2	aneu;-1*1;+1*9;+1*15;	heterozygous	64054	2.81325	9	252.49	25. Sake		CECT collection
RIB1016	CMD	Sake	Sake	Japan	no	none	0	2	aneu;+1*3;+1*9;	heterozygous	63917	3.44666	16	148.08	25. Sake		National Research Institute of Brewing, Hiroshima
K15	CLP	Sake	Sake	Japan	no	none	0	2	euploid	heterozygous	64047	2.11407	16	220.25	25. Sake		Washington University School of Medicine (Justin C Fay)	5
RIB1015	CMC	Sake	Sake	Japan	no	none	0	2	aneu;+1*14;	heterozygous	63568	3.09904	14	133.9	25. Sake		National Research Institute of Brewing, Hiroshima
RIB1004	APF	Sake	Sake	Japan	no	none	0	2	euploid	heterozygous	64072	2.80934	18	209.91	25. Sake		National Research Institute of Brewing, Hiroshima
RIB1003	APE	Sake	Sake	Japan	no	none	0	2	aneu;+1*3;+1*11;	heterozygous	64029	2.53791	4	220.09	25. Sake		National Research Institute of Brewing, Hiroshima
CECT10712	AVD	Sake	Sake	Japan	no	none	0	2	aneu;+1*3;+1*11;	heterozygous	63593	1.76906	7	232.64	25. Sake		CECT collection
RIB6009	AVM	Sake	Sake	Japan	no	none	0	2	aneu;+1*3;+1*11;	heterozygous	63786	2.20895	12	216.78	25. Sake		National Research Institute of Brewing, Hiroshima
RIB1011	CLT	Sake	Sake	Japan	no	none	0	2	aneu;+1*9;	heterozygous	63853	2.62165	4	181.26	25. Sake		National Research Institute of Brewing, Hiroshima
RIB1010	CLS	Sake	Sake	Japan	no	none	0	2	euploid	heterozygous	63872	2.16214	8	196.84	25. Sake		National Research Institute of Brewing, Hiroshima
RIB1017	CME	Sake	Sake	Japan	no	none	0	2	aneu;+1*9;	heterozygous	64150	2.77007	4	187.93	25. Sake		National Research Institute of Brewing, Hiroshima
K10	CLL	Sake	Sake	Japan	no	none	0	2	euploid	heterozygous	63904	2.66493	11	187.76	25. Sake		Washington University School of Medicine (Justin C Fay)	5
RIB1008	CLR	Sake	Sake	Japan	no	none	0	2	euploid	heterozygous	63666	1.98065	2	206.28	25. Sake		National Research Institute of Brewing, Hiroshima
RIB6006	CML	Sake	Sake	Japan	no	none	0	2	aneu;-1*1;	homozygous	62051	0	13	129.79	25. Sake		National Research Institute of Brewing, Hiroshima
RIB6007	CMM	Sake	Sake	Japan	no	none	0	2	aneu;+1*3;	heterozygous	63682	3.80798	445	122.39	25. Sake		National Research Institute of Brewing, Hiroshima
RIB1014	CMB	Sake	Sake	Japan	no	none	0	2	aneu;+1*11;	heterozygous	63648	2.341	16	177.45	25. Sake		National Research Institute of Brewing, Hiroshima
RIB6008	AVL	Sake	Sake	Japan	no	none	0	2	aneu;+1*3;	heterozygous	63678	2.4514	9	194.95	25. Sake		National Research Institute of Brewing, Hiroshima
RIB1012	CLV	Sake	Sake	Japan	no	none	0	2	aneu;+1*3;+1*9;	heterozygous	63851	2.61233	4	166.72	25. Sake		National Research Institute of Brewing, Hiroshima
K9	CLK	Sake	Sake	Japan	no	none	0	2	aneu;+2*9;	heterozygous	64501	2.82941	9	275.29	25. Sake		Washington University School of Medicine (Justin C Fay)	5
RIB1006	CQQ	Sake	Sake	Japan	no	none	0	2	aneu;+1*3;	heterozygous	64584	2.92642	24	233.87	25. Sake		National Research Institute of Brewing, Hiroshima
RIB1007	CQR	Sake	Sake	Japan	no	none	0	2	aneu;+1*3;	heterozygous	64643	3.09701	3	236.91	25. Sake		National Research Institute of Brewing, Hiroshima
CBS440	AHQ	Molasses	Industrial	Taiwan	yes	none	0	1	euploid	homozygous	60494	0	1331	239.06	26. Asian fermentation		CBS collection (Nguyen H.V.)
BMQ557	CGL	Unknown	Unknown	Hai Phong, North Vietnam	no	none	0	2	euploid	heterozygous	66127	15.567	1569	315.88	26. Asian fermentation		INRA Gringnon, France (Nguyen H.V.)
CBS1509	AFH	Distillery	Distillery	NA	yes	none	0	1	euploid	homozygous	61502	0	273	483.78	26. Asian fermentation		CBS collection (Nguyen H.V.)
CBS1480	AGG	Distillery	Distillery	NA	no	none	0	2	euploid	heterozygous	63490	8.21074	533	216.93	26. Asian fermentation		CBS collection (Nguyen H.V.)
CBS1508	AEP	Starter for sorghum brandy	Distillery	NA	no	none	0	2	euploid	homozygous	61295	0	322	327.29	26. Asian fermentation		CBS collection (Nguyen H.V.)
IFO_0289:4-3(b)	CEV	Moromi of Chinese wine kaoliangchiu	Distillery	China	yes	none	0	1	euploid	homozygous	62046	0	497	564.25	26. Asian fermentation		State Research Institute of Genetics and Selection of Industrial Microorganisms (Naumov G.I.)
Me7	CGI	Unknown	Unknown	Cai Be, South Vietnam	no	C	41.44	2	euploid	heterozygous	68572	18.7686	1534	269.73	26. Asian fermentation		INRA Gringnon, France (Nguyen H.V.)
SGB1	CGN	Rice fermentation starter culture	Fermentation	Saigon, South Vietnam	no	C	28.355	2	euploid	heterozygous	67289	14.995	116	223.87	26. Asian fermentation		INRA Gringnon, France (Nguyen H.V.)
SG4	CGP	Unknown	Unknown	Saigon, South Vietnam	no	C	23.78	2	euploid	heterozygous	68647	18.2659	174	246.83	26. Asian fermentation		INRA Gringnon, France (Nguyen H.V.)
TayTa	CGG	Unknown	Unknown	Long An, South Vietnam	no	none	0	2	euploid	heterozygous	66586	13.5944	460	231.03	26. Asian fermentation		INRA Gringnon, France (Nguyen H.V.)
VL5	CGR	Rice fermentation starter culture	Fermentation	Phan Thiet, South Vietnam	no	none	0	2	euploid	heterozygous	65658	10.4039	632	251.12	26. Asian fermentation		INRA Gringnon, France (Nguyen H.V.)
CBS1196	AQS	Arak Distillery	Distillery	Indonesia	no	none	0	2	aneu;+1*1;	heterozygous	62590	3.87442	940	214.95	26. Asian fermentation		CBS collection (Nguyen H.V.)
CLIB415	BEH	Fermenting rice (lao chao), Fermented beverage	Fermentation	Taiwan	no	C	42.475	2	euploid	homozygous	60746	0	950	229.98	26. Asian fermentation		CLIB collection (Serge Casaregola)
Y9_4	ACM	Ragi fermentation	Fermentation	Indonesia	yes	none	0	1	euploid	homozygous	61466	0	7	216.15	26. Asian fermentation		Kruglyak Laboratory	1
K12	AKL	Sake	Sake	Japan	no	none	0	2	euploid	heterozygous	67948	19.2014	149	241.71	26. Asian fermentation		Washington University School of Medicine (Justin C Fay)
YJM413_b	ABB	Blood	Human, clinical	USA	yes	none	0	1	euploid	homozygous	61013	0	1	196.77	26. Asian fermentation		Kruglyak Laboratory	1
Y12_1b	ACK	Palm wine	Palm wine	Ivory Coast	yes	none	0	1	euploid	homozygous	61198	0	2	222.82	26. Asian fermentation		Kruglyak Laboratory	1
T7_b	ADH	Exudate from Quercus sp.	Tree	Babler State Park, MO, USA	yes	none	0	1	euploid	homozygous	61327	0	2	286.58	26. Asian fermentation		Kruglyak Laboratory	1
YJM1460	SACE_YDA	Palm Wine	Palm wine	Newcastle, UK	no	A	1.275	2	euploid	homozygous	60697	0	13	218.82	26. Asian fermentation			2
CLQCA_10-620	ALB	Orthopteran insect	Insect	Pichincha, Ecuador	no	none	0	2	euploid	heterozygous	64492	9.10811	8	219.43	26. Asian fermentation		National Collection of Yeast Cultures (NCYC)(Stephen A James) and Colección de Levaduras Quito Católica (CLQCA)(Enrique Javier Carvajal Barriga)
CLQCA_05-006	AKR	Rotten fruit	Fruit	Guayas, Ecuador	no	none	0	2	euploid	heterozygous	64803	9.02582	56	298.58	26. Asian fermentation		National Collection of Yeast Cultures (NCYC)(Stephen A James) and Colección de Levaduras Quito Católica (CLQCA)(Enrique Javier Carvajal Barriga)
CLQCA_11-024	ALC	Unidentified aquatic plant	Nature	Cotopaxi, Ecuador	no	none	0	2	euploid	heterozygous	64505	8.58228	6	261.45	26. Asian fermentation		National Collection of Yeast Cultures (NCYC)(Stephen A James) and Colección de Levaduras Quito Católica (CLQCA)(Enrique Javier Carvajal Barriga)
CLQCA_19-011	ALH	Horse dung	Nature	Napo, Ecuador	no	none	0	2	euploid	heterozygous	64271	8.97761	4	198.3	26. Asian fermentation		National Collection of Yeast Cultures (NCYC)(Stephen A James) and Colección de Levaduras Quito Católica (CLQCA)(Enrique Javier Carvajal Barriga)
CLQCA_10-619	ALA	Beetle	Insect	Pichincha, Ecuador	no	none	0	2	euploid	heterozygous	64666	8.94906	5	241.23	26. Asian fermentation		National Collection of Yeast Cultures (NCYC)(Stephen A James) and Colección de Levaduras Quito Católica (CLQCA)(Enrique Javier Carvajal Barriga)
CLQCA_24SC-235	ALK	Tree exudate (Bursera graveolens)	Tree	Galapagos, Ecuador	no	none	0	2	aneu;+1*5;	heterozygous	63635	7.1423	14	176.31	26. Asian fermentation		National Collection of Yeast Cultures (NCYC)(Stephen A James) and Colección de Levaduras Quito Católica (CLQCA)(Enrique Javier Carvajal Barriga)
RR1a	CGQ	Unknown	Unknown	My Tho, South Vietnam	no	none	0	2	euploid	heterozygous	64849	8.84054	7	259.5	26. Asian fermentation		INRA Gringnon, France (Nguyen H.V.)
DBVPG5836	BRG	Soil close to plum tree, depth: 25 cm. Agricultural soil: presence of important vegetation, some fallen fruit (plum) rotting & insects. Average T (June): [max: 26.3C / min: 13.6C]. Precipitation (June): 17.4 mm.	Soil	District of Hamma Bouziane, Constantine, Algeria	no	none	0	3	euploid	heterozygous	65134	8.70206	25	270.99	26. Asian fermentation		DBVPG collection (Benedetta Turchetti and Pietro Buzzini)
Lx2	CGK	Unknown	Unknown	Dong Thap, South Vietnam	no	none	0	2	euploid	heterozygous	64887	9.14667	8	253.07	26. Asian fermentation		INRA Gringnon, France (Nguyen H.V.)
SBD	CHM	Bakery	Bakery	Northern Europe	no	none	0	2	euploid	heterozygous	65121	9.50385	4	295.64	26. Asian fermentation	yes	INRA Moulon, France (Sicard D.)
CLIB1411	BHP	Rice wine, Oenology	Fermentation	Laos	no	none	0	2	euploid	heterozygous	66366	13.531	13	222.33	26. Asian fermentation		CLIB collection (Serge Casaregola)
CLIB1412	BHQ	Rice wine, Oenology	Fermentation	Laos	no	none	0	2	euploid	heterozygous	66121	12.645	29	238.03	26. Asian fermentation		CLIB collection (Serge Casaregola)
CLIB1413	BHR	Rice wine, Oenology	Fermentation	Laos	no	none	0	2	euploid	heterozygous	65999	12.5047	21	242.1	26. Asian fermentation		CLIB collection (Serge Casaregola)
CLIB1414	BHS	Rice wine, Oenology	Fermentation	Laos	no	none	0	2	euploid	heterozygous	66295	14.3118	186	186.76	26. Asian fermentation		CLIB collection (Serge Casaregola)
CLIB413	BEF	Fermenting rice	Fermentation	China	no	none	0	2	euploid	heterozygous	67419	16.3663	2139	234.04	26. Asian fermentation		CLIB collection (Serge Casaregola)
JCM_2985-4B	CEK	Fermented fish	Fermentation	Tailand	no	none	0	2	euploid	homozygous	62045	0	242	234.89	26. Asian fermentation		State Research Institute of Genetics and Selection of Industrial Microorganisms (Naumov G.I.)
JCM_3529-7B	CEL	Fermented shrimp	Fermentation	Tailand	no	none	0	2	euploid	homozygous	62121	0	259	291.54	26. Asian fermentation		State Research Institute of Genetics and Selection of Industrial Microorganisms (Naumov G.I.)
YJM1388	SACE_YCJ	Fermented tapioca	Unknown	Malaya	no	none	0	2	aneu;+1*9;	homozygous	63677	0	782	378.14	26. Asian fermentation			2
YJM1389	SACE_YCK	Sewage	Industrial	Thailand	no	A	0.915	2	euploid	homozygous	60836	0	98	48.41	26. Asian fermentation		Phaff collection	2
YJM1592	SACE_YDK	Sewage	Industrial	Thailand	no	none	0	2	euploid	homozygous	61343	0	113	48.72	26. Asian fermentation			2
References
1. Schacherer, J., Shapiro, J.A., Ruderfer, D.M. & Kruglyak, L. Comprehensive polymorphism survey elucidates population structure of Saccharomyces cerevisiae. Nature 458, 342–45 (2009).
2. Strope, P.K. et al. The 100-genomes strains, an S. cerevisiae resource that illuminates its natural phenotypic and genotypic variation and emergence as an opportunistic pathogen. Genome Research 25, 762–74 (2015).
3. Stringini, M., Comitini, F., Taccari, M. & Ciani, M. Yeast diversity during tapping and fermentation of palm wine from Cameroon. Food Microbiology 26, 415–20 (2009)
4. Ciani, M., Mannazzu, I., Marinangeli, P., Clementi, F. & Martini, A. Contribution of winery-resident Saccharomyces cerevisiae strains to spontaneous grape must fermentation. Antonie van Leeuwenhoek 85, 159–64 (2004).
5. Fay, J.C. & Benavides, J.A. Evidence for domesticated and wild populations of Saccharomyces cerevisiae. PLoS Genetics 1, 66-71 (2005).
6. Bergström, A. et al. A High-Definition view of functional genetic variation from natural yeast genomes. Molecular Biology and Evolution 31, 872–88 (2014).
7. Capece, A., Siesto, G., Poeta, C., Pietrafesa, R. & Romano, P. Indigenous yeast population from Georgian aged wines produced by traditional “Kakhetian” method. Food Microbiology 36, 447–55 (2013).
8. Stefanini, I., Dapporto, L., et al. Saocial wasp are a Saccharomyces mating nest. PNAS 113, 2247-51 (2016)
9. Naumov, G.I., Serpova, E.V. & Naumova, E.S. A genetically isolated population of Saccharomyces cerevisiae in Malaysia. Microbiology 75, 201–05 (2006).
10. McCullough, M.J., Clemons, K.V., Farina, C., McCusker, J.H., Stevens, D.A. Epidemiological investigation of vaginal Saccharomyces cerevisiae isolates by a genotypic method. Journal of Clin. Microbiol. 36, 557-62 (1998).
11. Cubillos, F. A., Vã¡squez, C., Faugeron, S., Ganga, A.L. & Martã­nez, C. Self-fertilization is the main sexual reproduction mechanism in native wine yeast populations. FEMS Microbiology Ecology 67, 162–70 (2009).
12. Cocolin, L., Pepe, V., Comitini, F., Comi, G. & Ciani, M. Enological and genetic traits of isolated from former and modern wineries. FEMS Yeast Research 5, 237–45 (2004).
13. Antonangelo, A.T.B.F., Alonso, D.P., Ribolla, P.E.M. & Colombi, D. , Microsatellite marker-based assessment of the biodiversity of native bioethanol yeast strains. Yeast 30, 307–17 (2013).
14. van der Aa Kühle, A., Jesperen, L., Glover, R. L., Diawara, B. & Jakobsen, M. Identification and characterization of Saccharomyces cerevisiae strains isolated from West African sorghum beer. Yeast 18, 1069–79 (2001).
15. Al Safadi, R., Weiss-Gayet, M., Briolay, J., Aigle, M. A polyploid population of Saccharomyces cerevisiae with separate sexes (dioecy). FEMS Yeast Res. 10, 757-68 (2010)
16. Ezov, T.K. et al. Molecular-genetic biodiversity in a natural population of the yeast Saccharomyces cerevisiae from “Evolution Canyon”: Microsatellite Polymorphism, Ploidy and Controversial Sexual Status. Genetics 174, 1455–68 (2006)
17. Skelly, D. A. et al. Integrative phenomics reveals insight into the structure of phenotypic diversity in budding yeast. Genome Research 23, 1496–504 (2013).
18. Bell, P., Higgins, V. & Attfield, P. Comparison of fermentative capacities of industrial baking and wild-type yeasts of the species Saccharomyces cerevisiae in different sugar media. Letters in Applied Microbiology 32, 224–29 (2001).
19. Hernández, A. A.O., Taillandier, P., Pérez, D.R., Zapata, J.A.N. & Corona, C.P.L. The effect of hexose ratios on metabolite production in Saccharomyces cerevisiae strains obtained from the spontaneous fermentation of mezcal. Antonie van Leeuwenhoek 103, 833–43 (2012).
20. Angebault, C.C.A. et al., Candida albicans Is Not Always the Preferential Yeast Colonizing Humans: A Study in Wayampi Amerindians. Journal of Infectious Diseases 208, 1705–16 (2013).
21. Jespersen, L., Nielsen, D., Honholt, S. & Jakobsen, M. Occurrence and diversity of yeasts involved in fermentation of West African cocoa beans. FEMS Yeast Research 5, 441–53 (2005).
22. Tapsoba, F.C.A., Legras, J-L., Savadogo, A., Dequin, S. & Traore, A.S. Diversity of Saccharomyces cerevisiae strains isolated from Borassus akeassii palm wines from Burkina Faso in comparison to other African beverages. International Journal of Food Microbiology 211, 128–33 (2015).
23. Ezeronye, O. & Legras, J-L. Genetic analysis of Saccharomyces cerevisiae strains isolated from palm wine in eastern Nigeria. Comparison with other African strains. Journal of Applied Microbiology 106, 1569–78 (2009).
24. Wang, Q-M., Liu, W-Q., Liti, G., Wang, S-A. & Bai, F-Y. Surprisingly diverged populations of Saccharomyces cerevisiaein natural environments remote from human activity. Molecular Ecology 21, 5404–17 (2012).
25. Naumov, G.I., Lee, C-F. & Naumova, E.S. Molecular genetic diversity of the Saccharomyces yeasts in Taiwan: Saccharomyces arboricola, Saccharomyces cerevisiae and Saccharomyces kudriavzevii. Antonie van Leeuwenhoek 103, 217–28 (2012).
26. Nguyen, N.H., Suh, S-O. & Blackwell, M. Five novel Candida species in insect-associated yeast clades isolated from Neuroptera and other insects. Mycologia 99, 842–58 (2007).
27. Sniegowski, P., Dombrowski, P. & Fingerman, E. Saccharomyces cerevisiae and Saccharomyces paradoxus coexist in a natural woodland site in North America and display different levels of reproductive isolation from European conspecifics. FEMS Yeast Research 1, 299–306 (2002).

## Sheet: Table S2
Table S2: Growth conditions tested for phenotyping
Quantitative high-throughput phenotyping was performed using end point colony growth on solid media. Each value was normalized using growth ratio between stress media and standard YPD medium 30°C (see Data availability section).
Condition	Media composition
YPD	2% bactopeptone; 1% yeast extract; 2% glucose; 2% agar
YPD, 14°C	2% bactopeptone; 1% yeast extract; 2% glucose; 2% agar
YPD, 40°C	2% bactopeptone; 1% yeast extract; 2% glucose; 2% agar
YPD, 42°C	2% bactopeptone; 1% yeast extract; 2% glucose; 2% agar
YP acetate 2%	2% bactopeptone; 1% yeast extract; 2% acetate; 2% agar
YP EtOH 2%	2% bactopeptone; 1% yeast extract; 2% ethanol; 2% agar
YP glycerol 2%	2% bactopeptone; 1% yeast extract; 2% glycerol; 2% agar
YP sorbitol 2%	2% bactopeptone; 1% yeast extract; 2% sorbitol; 2% agar
YP galactose 2%	2% bactopeptone; 1% yeast extract; 2% galactose; 2% agar
YP ribose 2%	2% bactopeptone; 1% yeast extract; 2% ribose; 2% agar
YP xylose 2%	2% bactopeptone; 1% yeast extract; 2% xylose; 2% agar
YPD formamide 4%	YPD; formamide 4%
YPD formamide 5%	YPD; formamide 5%
YPD EtOH 15%	YPD; ethanol 15%
YPD benomyl 200 µg/ml	YPD; benomyl 200µg/ml
YPD benomyl 500 µg/ml	YPD; benomyl 500µg/ml
YPD SDS 0.2%	YPD; SDS 0.2%
YPD DMSO 6%	YPD; DMSO 6%
YPD KCl 2 M	YPD; KCl 2M
YPD NaCl 1 M	YPD; NaCl 1M
YPD NaCl 1.5 M	YPD; NaCl 1.5M
YPD CuSO4 10 mM	YPD; CuSO4 10mM
YPD LiCl 250 mM	YPD; LiCl 250mM
YPD CHX 0.5 µg/ml	YPD; cycloheximide 0.5µg/ml
YPD CHX 1 µg/ml	YPD; cycloheximide 1µg/ml
YPD anisomycin 10 µg/ml	YPD; anisomycin 10µg/ml
YPD anisomycin 20 µg/ml	YPD; anisomycin 20µg/ml
YPD anisomycin 50 µg/ml	YPD; anisomycin 50µg/ml
YPD caffeine 40 mM	YPD; caffeine 40mM
YPD caffeine 50 mM	YPD; caffeine 50mM
YPD 6AU 600 µg/ml	YPD; 6-azauracile 600µg/ml
YPD nystatin 10 µg/ml	YPD; nystatin 10µg/ml
YPD Mv 20 mM	YPD; methylviologen 20mM
YPD fluconazole 20 µg/ml	YPD; fluconazole 20µg/ml
YPD hydroxyurea 30 mg/ml	YPD; hydroxyurea 30mg/ml
YPD sodium metaarsenite 2.5 mM	YPD; sodium metaarsenite 2.5mM
Growth temperature is 30°C if not specified

## Sheet: Table S3
Table S3: Variable ORFs overview
Pangenomic ORFs ID	Annotation Name	Ortholog in SGD_2010	S288c collapsed ORFs	Occurrences confirmed by mapping	Occurrences confirmed only in assemblies	Origin assignment	HGT Event	Structural position in HGT	Origin (closest hit)	Megablast through NCBI blast server hit	query coverage	identity percentage	S. paradoxus clade	Precence in S288c
1	1-EC1118_1F14_0012g			46		HGT	regionA	1	Torulaspora sp.
2	2-EC1118_1F14_0023g			46		HGT	regionA	2
3	3-EC1118_1F14_0034g			46		HGT	regionA	3	Torulaspora sp.
4	4-EC1118_1F14_0045g			46		HGT	regionA	4
5	5-EC1118_1F14_0056g			46		HGT	regionA	5	Torulaspora sp.
6	6-EC1118_1F14_0078g			46		HGT	regionA	6	Torulaspora delbrueckii
7	7-EC1118_1F14_0089g			46		HGT	regionA	7	Torulaspora delbrueckii
8	8-EC1118_1F14_0100g			46		HGT	regionA	8	Torulaspora sp.
9	9-EC1118_1F14_0111g			46		HGT	regionA	9	Torulaspora sp.
10	10-EC1118_1F14_0133g			46		HGT	regionA	10
11	11-EC1118_1F14_0144g	YEL071W		44		HGT	regionA	11
12	12-EC1118_1F14_0155g			44		HGT	regionA	12
13	13-EC1118_1N26_0012g			382		HGT	expanded_regionB	25	Zygosaccharomyces bailii	Zygosaccharomyces parabailii ATCC60483 chr2
14	14-EC1118_1N26_0023g			407		HGT	expanded_regionB	26	Zygosaccharomyces bailii	Zygosaccharomyces parabailii ATCC60483 chr2
15	15-EC1118_1N26_0034g			395		HGT	expanded_regionB	27	Zygosaccharomyces bailii	Zygosaccharomyces parabailii ATCC60483 chr2
16	16-EC1118_1N26_0045g			364		HGT	expanded_regionB	28	Zygosaccharomyces bailii	Zygosaccharomyces parabailii ATCC60483 chr2
17	17-EC1118_1N26_0056g			402		HGT	expanded_regionB	24	Zygosaccharomyces bailii	Zygosaccharomyces parabailii ATCC60483 chr2
18	18-EC1118_1O4_6480g			117		HGT	expanded_regionC	42	Torulaspora microellipsoides	Torulaspora microellipsoides FYBL01000004
19	19-EC1118_1O4_6491g			169		HGT	expanded_regionC	43	Torulaspora microellipsoides	Torulaspora microellipsoides FYBL01000004
20	20-EC1118_1O4_6502g_NumOfGenes_2		EC1118_1O4_6502g,EC1118_1O4_6513g	185		HGT	expanded_regionC	44	Torulaspora microellipsoides	Torulaspora microellipsoides FYBL01000004
21	21-EC1118_1O4_6524g			132		HGT	expanded_regionC	45	Torulaspora microellipsoides	Torulaspora microellipsoides FYBL01000004
22	22-EC1118_1O4_6535g			129		HGT	expanded_regionC	46	Torulaspora microellipsoides	Torulaspora microellipsoides FYBL01000004
23	23-EC1118_1O4_6546g			129		HGT	expanded_regionC	47	Torulaspora microellipsoides	Torulaspora microellipsoides FYBL01000004
24	24-EC1118_1O4_6557g			111		HGT	expanded_regionC	48	Torulaspora microellipsoides	Torulaspora microellipsoides FYBL01000004
25	25-EC1118_1O4_6568g			111		HGT	expanded_regionC	49	Torulaspora microellipsoides	Torulaspora microellipsoides FYBL01000004
26	26-EC1118_1O4_6579g			111		HGT	expanded_regionC	50	Torulaspora microellipsoides	Torulaspora microellipsoides FYBL01000004
27	27-EC1118_1O4_6612g			111		HGT	expanded_regionC	51	Torulaspora microellipsoides	Torulaspora microellipsoides FYBL01000004
28	28-EC1118_1O4_6623g			111		HGT	expanded_regionC	52	Torulaspora microellipsoides	Torulaspora microellipsoides FYBL01000004
29	29-EC1118_1O4_6634g			111		HGT	expanded_regionC	53	Torulaspora microellipsoides	Torulaspora microellipsoides FYBL01000004
30	30-EC1118_1O4_6645g			113		HGT	expanded_regionC	54	Torulaspora microellipsoides	Torulaspora microellipsoides FYBL01000004
31	31-EC1118_1O4_6656g			113		HGT	expanded_regionC	55	Torulaspora microellipsoides	Torulaspora microellipsoides FYBL01000004
32	32-augustus_masked-1-AMHPLA_TAIW	R0010W		3		Plasmid
33	33-augustus_masked-1-AMHPLA_TAIW	R0030W		3		Plasmid
34	34-augustus_masked-1-AMHPLA_TAIW	R0040W		3		Plasmid
35	35-augustus_masked-1-AMHPLA_TAIW	R0020W		3		Plasmid
36	36-augustus_masked-2-CGIPLA_MA	R0010W		27		Plasmid
37	37-augustus_masked-2-CGIPLA_MA	R0030W		204		Plasmid
38	38-augustus_masked-2-CGIPLA_MA	R0040W		27		Plasmid
39	39-augustus_masked-2-CGIPLA_MA	R0020W		204		Plasmid
40	40-augustus_masked-3-ALIPLA_SA	R0010W		4		Plasmid
41	41-augustus_masked-3-ALIPLA_SA	R0040W		3		Plasmid
42	42-augustus_masked-3-ALIPLA_SA	R0020W		5		Plasmid
43	43-snap_masked-3-ALIPLA_SA	R0030W		5		Plasmid
44	44-PUT_AA_TRASP-R.14848-			227		Ancestral
45	45-PUT_IRON_TRASP-R.14849-			187		Ancestral
46	46-PUT_LAC_TRASP-R.14850-			27		Unknown			S. paradoxus				American
47	47-RTM1-R.14851-			258		Unknown
48	48-MPR1-R.14847-			731		Ancestral
49	49-MEL1-R.14846-			49		Ancestral
50	50-BIO6-R.8578-			170		Ancestral
58	58-augustus_masked-11091-BAF_6	YDR510W		20		Introgression			S. paradoxus				ND
59	59-augustus_masked-1113-BMC_1			6		Ancestral
60	60-augustus_masked-11172-CPM_4	YHR207C		11		Introgression			S. paradoxus				American
61	61-augustus_masked-11216-CPN_4			6		Introgression			S. paradoxus				American
62	62-augustus_masked-11537-CPG_1	YFL021W		3		Introgression			S. paradoxus				Eurasia
63	63-augustus_masked-11538-CPG_1	YFL014W		1		Introgression			S. paradoxus				Eurasia
64	64-augustus_masked-11538-CPG_1	YFL018C		7		Introgression			S. paradoxus				Eurasia
65	65-augustus_masked-11538-CPG_1	YFL017C		1		Introgression			S. paradoxus				Eurasia
66	66-augustus_masked-11538-CPG_1	YFL016C		1		Introgression			S. paradoxus				Eurasia
67	67-augustus_masked-11588-BAL_7			1		Ancestral
68	68-augustus_masked-11590-BAL_7	YER184C		1		Ancestral
69	69-augustus_masked-11590-BAL_7	YER185W		1		Ancestral
70	70-augustus_masked-11626-ASB_2			1		Unknown
71	71-augustus_masked-11626-ASB_2			1		candidate HGT			Zygosaccharomyces sp.	Zygosaccharomyces bailii /parabailii	0.99	0.81
72	72-augustus_masked-1166-YCM			5		candidate HGT			Kluvyeromyces	Torulaspora delbrueckii NRRL Y-50541 chr 4	0.97	0.73
73	73-augustus_masked-1166-YCM			6		Unknown
74	74-augustus_masked-11951-BDM_5			1		HGT	expanded_regionB	18	Zygosaccharomyces bailii	Zygosaccharomyces parabailii ATCC60483 chr2
75	75-augustus_masked-11951-BDM_5			1		HGT	expanded_regionB	15	Zygosaccharomyces bailii	Zygosaccharomyces parabailii ATCC60483 chr2
76	76-augustus_masked-11960-BDM_5			1		HGT	expanded_regionB	5	Zygosaccharomyces bailii	Zygosaccharomyces parabailii ATCC60483 chr2
77	77-augustus_masked-11963-BDM_5			11		Unknown
78	78-augustus_masked-1197-YCM			2		Ancestral
79	79-augustus_masked-11976-ANL_2			9		Ancestral
80	80-augustus_masked-12142-CPK_4			2		Introgression			S. paradoxus				American
81	81-augustus_masked-1220-ANM_2			8		HGT	expanded_regionB	4	Zygosaccharomyces bailii	Zygosaccharomyces parabailii ATCC60483 chr2
82	82-augustus_masked-12212-ALI_5			1		Unknown
83	83-augustus_masked-12212-ALI_5			1		HGT			Wickerharmomyces/Candida	Lachancea thermotolerans CBS 6340 chr C	0.98	0.67
84	84-augustus_masked-12212-ALI_5			1		HGT			Torulaspora sp.	Lachancea thermotolerans CBS 6340 chr C	0.91	0.68
85	85-augustus_masked-12217-ALI_5			1		Introgression			S. paradoxus				American
86	86-augustus_masked-1224-ANM_2			1		Ancestral
87	87-augustus_masked-125-YCE			436		Ancestral
88	88-augustus_masked-125-YCE	YMR289W		447		Ancestral
89	89-augustus_masked-125-YCE	YMR290C		450		Ancestral
90	90-augustus_masked-1265-AHB_2	YGR287C		13		Ancestral
91	91-augustus_masked-1266-AHB_2	YCR004C		62		Introgression			S. paradoxus				Eurasia
92	92-augustus_masked-1266-AHB_2	YCR002C		62		Introgression			S. paradoxus				Eurasia
93	93-augustus_masked-1266-AHB_2	YCR005C		63		Introgression			S. paradoxus				Eurasia
94	94-augustus_masked-1285-AHB_2			0	239	Ancestral
95	95-augustus_masked-1364-CFF_4	YCL001W		61		Introgression			S. paradoxus				Eurasia
96	96-augustus_masked-1372-CFF_4			74		Introgression			S. paradoxus				American
97	97-augustus_masked-1375-CFF_4	YIL164C		47		Introgression			S. paradoxus				Eurasia
98	98-augustus_masked-1375-CFF_4	YIL166C		47		Introgression			S. paradoxus				Eurasia
99	99-augustus_masked-1375-CFF_4	YIL161W		46		Introgression			S. paradoxus				Eurasia
100	100-augustus_masked-1375-CFF_4	YIL162W		46		Introgression			S. paradoxus				Eurasia
101	101-augustus_masked-1375-CFF_4			48		Introgression			S. paradoxus				Eurasia
102	102-augustus_masked-1433-AAT_3			33		Introgression			S. paradoxus				American
103	103-augustus_masked-1449-AAT_3			1		Ancestral
104	104-augustus_masked-1452-AAT_3			26		Ancestral
105	105-augustus_masked-1454-AAT_3			28		Unknown			S. paradoxus				Eurasia
106	106-augustus_masked-1568-CBK_4			0	12	Ancestral
107	107-augustus_masked-1645-AQT_4			28		Ancestral
108	108-augustus_masked-1649-AIE_1	YER065C		15		Introgression			S. paradoxus				Eurasia
109	109-augustus_masked-1649-AIE_1	YER064C		15		Introgression			S. paradoxus				Eurasia
110	110-augustus_masked-1649-AIE_1	YER062C		15		Introgression			S. paradoxus				Eurasia
111	111-augustus_masked-1649-AIE_1	YER061C		17		Introgression			S. paradoxus				Eurasia
112	112-augustus_masked-1649-AIE_1			17		Introgression			S. paradoxus				Eurasia
113	113-augustus_masked-1649-AIE_1	YER063W		15		Introgression			S. paradoxus				Eurasia
114	114-augustus_masked-1654-AIE_1	YGL041W-A		14		Introgression			S. paradoxus				Eurasia
115	115-augustus_masked-1654-AIE_1	YGL040C		16		Introgression			S. paradoxus				Eurasia
116	116-augustus_masked-1659-AIE_1	YEL071W		17		Introgression			S. paradoxus
117	117-augustus_masked-1659-AIE_1			17		Introgression			S. paradoxus				Eurasia
118	118-augustus_masked-1661-AIE_1	YDR531W		17		Introgression			S. paradoxus				Eurasia
119	119-augustus_masked-1663-AIE_1			17		Introgression			S. paradoxus				Eurasia
120	120-augustus_masked-1671-AIE_1	YIL013C		13		Introgression			S. paradoxus				Eurasia
121	121-augustus_masked-1683-AIE_1	YMR179W		3		Introgression			S. paradoxus				Eurasia
122	122-augustus_masked-1684-AIE_1			11		Introgression			S. paradoxus				Eurasia
123	123-augustus_masked-1685-AIE_1			17		Introgression			S. paradoxus				Eurasia
124	124-augustus_masked-1688-AIE_1	YJR107W		17		Introgression			S. paradoxus				Eurasia
125	125-augustus_masked-1689-AIE_1	YJR153W		17		Introgression			S. paradoxus				ND
126	126-augustus_masked-1689-AIE_1			0	12	Introgression			S. paradoxus				Eurasia
127	127-augustus_masked-1689-AIE_1			21		Introgression			S. paradoxus				Eurasia
128	128-augustus_masked-1697-AIE_1	YDL240W		10		Introgression			S. paradoxus				Eurasia
129	129-augustus_masked-1697-AIE_1	YDL235C		15		Introgression			S. paradoxus				Eurasia
130	130-augustus_masked-1697-AIE_1	YDL238C		11		Introgression			S. paradoxus				Eurasia
131	131-augustus_masked-1697-AIE_1	YDL239C		13		Introgression			S. paradoxus				Eurasia
132	132-augustus_masked-1697-AIE_1			5		Introgression			S. paradoxus				Eurasia
133	133-augustus_masked-1698-AIE_1			24		Introgression			S. paradoxus				Eurasia
134	134-augustus_masked-1700-AIE_1	YPR156C		7		Introgression			S. paradoxus				Eurasia
135	135-augustus_masked-1700-AIE_1	YPR155C		6		Introgression			S. paradoxus				Eurasia
136	136-augustus_masked-1700-AIE_1	YPR152C		6		Introgression			S. paradoxus				Eurasia
137	137-augustus_masked-1700-AIE_1	YPR151C		8		Introgression			S. paradoxus				Eurasia
138	138-augustus_masked-1700-AIE_1	YPR148C		6		Introgression			S. paradoxus				Eurasia
139	139-augustus_masked-1700-AIE_1	YPR147C		6		Introgression			S. paradoxus				Eurasia
140	140-augustus_masked-1700-AIE_1	YPR143W		6		Introgression			S. paradoxus				Eurasia
141	141-augustus_masked-1706-AIE_1	YDR346C		17		Introgression			S. paradoxus				Eurasia
142	142-augustus_masked-1731-ATP_4			0	28	Unknown
143	143-augustus_masked-175-YCE			350		Unknown
144	144-augustus_masked-182-ABQ_6			52		Unknown
145	145-augustus_masked-1903-CLC_4			5		Ancestral
146	146-augustus_masked-1981-YCU			0	372	Ancestral
147	147-augustus_masked-1985-AID_2			0	10	Introgression			S. paradoxus				Eurasia
148	148-augustus_masked-1999-AID_2			0	1	Ancestral
149	149-augustus_masked-2075-ARN_6			20		HGT	regionD	14	Torulaspora delbrueckii	Torulaspora delbrueckii CBS 1146 chr3	1	0.93
150	150-augustus_masked-2075-ARN_6	YFL053W		18		HGT	regionD	8	Torulaspora delbrueckii	Torulaspora delbrueckii CBS 1146 chr3	0.99	0.97
151	151-augustus_masked-2075-ARN_6			16		HGT	regionD	2	Torulaspora delbrueckii	Torulaspora delbrueckii CBS 1146 chr3	1	0.97
152	152-augustus_masked-2075-ARN_6			20		HGT	regionD	13	Torulaspora delbrueckii	Torulaspora delbrueckii CBS 1146 chr3	0.99	0.94
153	153-augustus_masked-2075-ARN_6			18		HGT	regionD	9	Torulaspora delbrueckii	Torulaspora delbrueckii CBS 1146 chr3	1	0.97
154	154-augustus_masked-2075-ARN_6			16		HGT	regionD	3	Torulaspora delbrueckii	Torulaspora delbrueckii CBS 1146 chr3	1	0.94
155	155-augustus_masked-2075-ARN_6			18		HGT	regionD	12	Torulaspora delbrueckii	Torulaspora delbrueckii CBS 1146 chr3	1	0.96
156	156-augustus_masked-2151-BRV_4	YLR461W		96		Introgression			S. paradoxus				American
157	157-augustus_masked-2154-BRV_4	YBR295W		23		Introgression			S. paradoxus				American
158	158-augustus_masked-2154-BRV_4	YBR297W		22		Introgression			S. paradoxus				American
159	159-augustus_masked-2209-ABD_5			21		Unknown
160	160-augustus_masked-223-BFM_3			245		Unknown
161	161-augustus_masked-2311-AKE_3			9		candidate HGT			Hanseniaspora/Kluvyeromyces/Wickemhamomyces
162	162-augustus_masked-2356-ARB_2			2		HGT	regionF	2		/
163	163-augustus_masked-2357-ARB_2			6		HGT	regionF	6	Meyerozyma sp.	/
164	164-augustus_masked-2357-ARB_2			2		HGT	regionF	3	Debaryomyces sp.	Zygosaccharomyces rouxii CBS732 chr B	0.91	0.67
165	165-augustus_masked-2358-ARB_2			6		HGT	regionF	10		Vanderwaltozyma polyspora	0.9	0.67
166	166-augustus_masked-2358-ARB_2			6		HGT	regionF	9	Lodderomyces/Candida	Tetrapisispora phaffi CBS 4417 chr 13	0.88	0.69
167	167-augustus_masked-237-BFM_3			82		Unknown			S. paradoxus				American
168	168-augustus_masked-2370-ARB_2			5		Ancestral
169	169-augustus_masked-2392-BTV_5			51		Introgression			S. paradoxus				American
170	170-augustus_masked-2392-BTV_5	YFR055W		51		Introgression			S. paradoxus				American
171	171-augustus_masked-244-BFM_3			248		Ancestral
172	172-augustus_masked-253-BFM_3			0	256	Unknown
172	172-augustus_masked-253-BFM_3			0	256	Unknown
173	173-augustus_masked-2546-BAD_8			0	12	Unknown
174	174-augustus_masked-2591-YAA			0	727	Ancestral
175	175-augustus_masked-2782-CPI_4			9		Ancestral
176	176-augustus_masked-2799-CPI_4	YAR042W		10		Introgression			S. paradoxus				American
177	177-augustus_masked-2802-CPI_4	YOL137W		1		Introgression			S. paradoxus				American
178	178-augustus_masked-2804-CPI_4	YNL256W		5		Introgression			S. paradoxus				American
179	179-augustus_masked-2806-CPI_4	YHR208W		9		Introgression			S. paradoxus				American
180	180-augustus_masked-2809-CPI_4	YHR182W		11		Introgression			S. paradoxus				American
181	181-augustus_masked-2810-CPI_4			11		Introgression			S. paradoxus				American
182	182-augustus_masked-2811-CPI_4	YNR063W		5		Introgression			S. paradoxus				American
183	183-augustus_masked-2811-CPI_4			5		Introgression			S. paradoxus				American
184	184-augustus_masked-2814-CPI_4	YHL012W		6		Introgression			S. paradoxus				American
185	185-augustus_masked-2814-CPI_4	YHL014C		9		Introgression			S. paradoxus				American
186	186-augustus_masked-2814-CPI_4	YHL013C		6		Introgression			S. paradoxus				American
187	187-augustus_masked-2814-CPI_4	YHL011C		5		Introgression			S. paradoxus				American
188	188-augustus_masked-2814-CPI_4	YHL010C		6		Introgression			S. paradoxus				American
189	189-augustus_masked-2814-CPI_4	YHL009C		6		Introgression			S. paradoxus				American
190	190-augustus_masked-2843-CPI_4			23		Unknown
191	191-augustus_masked-2848-CPI_4			10		candidate HGT			Vanderwaltozyma	Naumovozyma dairenensis (HE580272.1)	0.95	0.73
192	192-augustus_masked-2854-CPI_4	YOL152W		13		Introgression			S. paradoxus				American
193	193-augustus_masked-2860-CPI_4	YBR294W		23		Introgression			S. paradoxus				American
194	194-augustus_masked-2860-CPI_4	YBR293W		21		Introgression			S. paradoxus				American
195	195-augustus_masked-2861-CPI_4	YNL181W		3		Introgression			S. paradoxus				American
196	196-augustus_masked-2861-CPI_4	YNL196C		3		Introgression			S. paradoxus				American
197	197-augustus_masked-2861-CPI_4	YNL195C		3		Introgression			S. paradoxus				American
198	198-augustus_masked-2861-CPI_4	YNL194C		3		Introgression			S. paradoxus				American
199	199-augustus_masked-2861-CPI_4	YNL185C		3		Introgression			S. paradoxus				American
200	200-augustus_masked-2861-CPI_4	YNL183C		3		Introgression			S. paradoxus				American
201	201-augustus_masked-2861-CPI_4	YNL192W		3		Ancestral
202	202-augustus_masked-2866-CPI_4	YHR179W		9		Introgression			S. paradoxus				American
203	203-augustus_masked-2870-CLM_4			48		Ancestral
204	204-augustus_masked-2970-AEE_3			904		Ancestral
205	205-augustus_masked-3001-BGP_1	YFL050C		0	897	Ancestral
206	206-augustus_masked-3085-AHL_3	YLR459W		7		Introgression			S. paradoxus				Eurasia
207	207-augustus_masked-3085-AHL_3	YLR456W		7		Introgression			S. paradoxus				Eurasia
208	208-augustus_masked-3088-AHL_3	YDR051C		17		Introgression			S. paradoxus				Eurasia
209	209-augustus_masked-310-ALB_3			79		Introgression			S. mikatae
210	210-augustus_masked-3103-AHL_3	YDR262W		17		Introgression			S. paradoxus				Eurasia
211	211-augustus_masked-3105-AHL_3	YKL222C		14		Introgression			S. paradoxus				Eurasia
212	212-augustus_masked-3105-AHL_3	YKL220C		13		Introgression			S. paradoxus				Eurasia
213	213-augustus_masked-314-ALB_3			0	14	Ancestral
214	214-augustus_masked-3210-CEH_4			3		Ancestral
215	215-augustus_masked-3286-BHG_2	YER036C		10		HGT	expanded_regionC	1	Torulaspora microellipsoides	Torulaspora microellipsoides FYBL01000004
216	216-augustus_masked-3344-CLG_4			59		Ancestral
217	217-augustus_masked-339-ALB_3	YDR040C		331		Ancestral
218	218-augustus_masked-339-ALB_3	YDR037W		350		Ancestral
219	219-augustus_masked-340-ALB_3			4		Ancestral
220	220-augustus_masked-345-ALB_3			0	95	Ancestral
221	221-augustus_masked-3523-CFG_4			7		Ancestral
222	222-augustus_masked-36-ARV_6			759		Ancestral
223	223-augustus_masked-3612-CNG_4			0	50	Ancestral
224	224-augustus_masked-365-YDJ			835		Introgression			S. paradoxus				ND
225	225-augustus_masked-3859-CMG_6	YJL218W		1		Introgression			S. mikatae
226	226-augustus_masked-3859-CMG_6			1		Introgression			S. mikatae
227	227-augustus_masked-3919-CCQ_1			1		Introgression			S. paradoxus				Eurasia
228	228-augustus_masked-4176-BEK_7			4		Ancestral
229	229-augustus_masked-4305-BND_3			28		Ancestral
230	230-augustus_masked-4431-BFP_3			21		Unknown
231	231-augustus_masked-4576-BGM_1			33		Ancestral
232	232-augustus_masked-4658-BEB_6_C37T3ACXX.IND41b			18		Ancestral
233	233-augustus_masked-4747-CNV_4			9		Introgression			S. paradoxus				American
234	234-augustus_masked-4747-CNV_4			9		Introgression			S. paradoxus				American
235	235-augustus_masked-4747-CNV_4			9		Introgression			S. paradoxus				American
236	236-augustus_masked-4748-CNV_4			38		Introgression			S. paradoxus				American
237	237-augustus_masked-4776-BCQ_8			23		Unknown
238	238-augustus_masked-4776-BCQ_8			23		Unknown
239	239-augustus_masked-479-AFG_4			32		Ancestral
240	240-augustus_masked-4803-CPS_4			0	30	Ancestral
241	241-augustus_masked-4866-BCP_8	YJR160C,YDL247W		16		Introgression			S. paradoxus				American
242	242-augustus_masked-4866-BCP_8			11		Ancestral
243	243-augustus_masked-4867-BCP_8			34		Introgression			S. paradoxus				American
244	244-augustus_masked-4896-BLT_2			3		HGT	regionE	4		Zygosaccharomyces rouxii CBS732 chr G	0.72	0.68
245	245-augustus_masked-4896-BLT_2			2		HGT	regionE	2	Lacchancea sp.	Zygosaccharomyces parabailii chr2	0.72	0.65
246	246-augustus_masked-4896-BLT_2			3		HGT	regionE	5	Ogatae	Torulaspora delbrueckii CBS 1146 chr4/Zygosaccharomyse rouxii CBS732 chrC/ Z. parabailli chr2	99%/98/99	73%/72/71
247	247-augustus_masked-4896-BLT_2			3		HGT	regionE	9	Candida	Zygosaccharomyse rouxii CBS732 chrB, Candida tenuis / Wickerhamomyces anomalus/…	92%/78/75	71%/65/65
248	248-augustus_masked-4896-BLT_2			3		HGT	regionE	6	Torulaspora sp.	Kluyveromyces lactis strain GG799 chrC/Zygosaccharomyce rouxii CBS732 chrG/Torulaspora delbrueckii CBS1146 chr4/Z. Parabailii chr2	75%/78/75/77	74%/73/71/71
249	249-augustus_masked-4896-BLT_2			3		HGT	regionE	13	Torulaspora sp.	Torulaspora microellipsoides/Torulaspora delbruekii CBS1146 chr8/Zygosaccharomyces rouxii chrA	97%/95/78	84%/75/68
250	250-augustus_masked-4896-BLT_2			3		HGT	regionE	8		/
251	251-augustus_masked-515-ADN_4			39		Unknown
252	252-augustus_masked-516-ADN_4			0	53	Unknown
253	253-augustus_masked-5248-CIL_2	YIL159W		46		Introgression			S. paradoxus				Eurasia
254	254-augustus_masked-5425-CDT_2	YEL063C		17		Introgression			S. paradoxus				Eurasia
255	255-augustus_masked-5427-CDT_2	YER164W		10		Introgression			S. paradoxus				Eurasia
256	256-augustus_masked-5427-CDT_2	YER161C		1		Introgression			S. paradoxus				Eurasia
257	257-augustus_masked-5427-CDT_2	YER163C		10		Introgression			S. paradoxus				Eurasia
258	258-augustus_masked-5430-CDT_2	YDR520C		17		Introgression			S. paradoxus				Eurasia
259	259-augustus_masked-5430-CDT_2	YDR524C		17		Introgression			S. paradoxus				Eurasia
260	260-augustus_masked-5430-CDT_2	YDR517W		12		Ancestral
261	261-augustus_masked-5430-CDT_2	YDR518W		17		Introgression			S. paradoxus				Eurasia
262	262-augustus_masked-5430-CDT_2	YDR519W		17		Introgression			S. paradoxus				Eurasia
263	263-augustus_masked-5432-CDT_2			16		Introgression			S. paradoxus				Eurasia
264	264-augustus_masked-5482-AQA_4	YDR007W		8		Introgression			S. paradoxus				Eurasia
265	265-augustus_masked-5486-AQA_4	YMR034C		7		Introgression			S. paradoxus				Eurasia
266	266-augustus_masked-5486-AQA_4	YMR032W		12		Ancestral
267	267-augustus_masked-5487-AQA_4	YLR121C		17		Ancestral
268	268-augustus_masked-5488-AQA_4	YDR004W		1		Introgression			S. paradoxus				Eurasia
269	269-augustus_masked-5488-AQA_4	YDR002W		1		Introgression			S. paradoxus				Eurasia
270	270-augustus_masked-5489-AQA_4	YDL001W		1		Introgression			S. paradoxus				Eurasia
271	271-augustus_masked-5495-AQA_4	YMR041C		7		Introgression			S. paradoxus				Eurasia
272	272-augustus_masked-5495-AQA_4	YMR038C		8		Introgression			S. paradoxus				Eurasia
273	273-augustus_masked-5495-AQA_4	YMR036C		10		Introgression			S. paradoxus				Eurasia
274	274-augustus_masked-5497-AQA_4	YOL083W		2		Introgression			S. paradoxus				Eurasia
275	275-augustus_masked-55-ARV_6			79		Ancestral
276	276-augustus_masked-5742-AVQ_5			5		Ancestral
277	277-augustus_masked-579-ASC_6			0	172	Ancestral
278	278-augustus_masked-614-ASC_6			4		Ancestral
279	279-augustus_masked-6368-YDG			14		Ancestral
280	280-augustus_masked-6407-CDN_4	YDL037C		3		Introgression			S. paradoxus				American
281	281-augustus_masked-6423-BAK_7			2		Ancestral
282	282-augustus_masked-647-BBP_3			29		Ancestral
283	283-augustus_masked-6503-ADE_2			5		Ancestral
284	284-augustus_masked-6510-ADE_2			8		Ancestral
285	285-augustus_masked-6649-CPA_4			0	2	Ancestral
286	286-augustus_masked-6649-CPA_4			0	2	Introgression			S. paradoxus				American
287	287-augustus_masked-6649-CPA_4			2		Introgression			S. paradoxus				American
288	288-augustus_masked-6650-CPA_4	YFL054C		2		Ancestral
289	289-augustus_masked-6667-CPA_4	YHL008C		9		Introgression			S. paradoxus				American
290	290-augustus_masked-6668-CPA_4	YOL129W		35		Introgression			S. paradoxus				American
291	291-augustus_masked-6738-ATQ_7	YKR046C		17		Introgression			S. paradoxus				Eurasia
292	292-augustus_masked-6738-ATQ_7	YKR045C		17		Introgression			S. paradoxus				Eurasia
293	293-augustus_masked-6738-ATQ_7	YKR042W		17		Introgression			S. paradoxus				Eurasia
294	294-augustus_masked-6739-ATQ_7	YLR454W		17		Introgression			S. paradoxus				Eurasia
295	295-augustus_masked-68-ARV_6	YHL008C		972		Ancestral
296	296-augustus_masked-6810-YDO	YNR076W		114		Ancestral
297	297-augustus_masked-7012-CFC_2			1		HGT	expanded_regionC	29	Torulaspora microellipsoides	Torulaspora microellipsoides FYBL01000004
298	298-augustus_masked-7012-CFC_2	YER043C		1		HGT	expanded_regionC	9	Torulaspora microellipsoides	Torulaspora microellipsoides FYBL01000004
299	299-augustus_masked-7012-CFC_2			1		HGT	expanded_regionC	11	Torulaspora microellipsoides	Torulaspora microellipsoides FYBL01000004
300	300-augustus_masked-7012-CFC_2			1		HGT	expanded_regionC	6	Torulaspora microellipsoides	Torulaspora microellipsoides FYBL01000004
301	301-augustus_masked-7012-CFC_2			1		HGT	expanded_regionC	15	Torulaspora microellipsoides	Torulaspora microellipsoides FYBL01000004
302	302-augustus_masked-7012-CFC_2			1		HGT	expanded_regionC	16	Torulaspora microellipsoides	Torulaspora microellipsoides FYBL01000004
303	303-augustus_masked-7012-CFC_2			1		HGT	expanded_regionC	18	Torulaspora microellipsoides	Torulaspora microellipsoides FYBL01000004
304	304-augustus_masked-7012-CFC_2			1		HGT	expanded_regionC	21	Torulaspora microellipsoides	Torulaspora microellipsoides FYBL01000004
305	305-augustus_masked-7012-CFC_2			1		HGT	expanded_regionC	22	Torulaspora microellipsoides	Torulaspora microellipsoides FYBL01000004
306	306-augustus_masked-7012-CFC_2			1		HGT	expanded_regionC	23	Torulaspora microellipsoides	Torulaspora microellipsoides FYBL01000004
307	307-augustus_masked-7012-CFC_2			1		HGT	expanded_regionC	26	Torulaspora microellipsoides	Torulaspora microellipsoides FYBL01000004
308	308-augustus_masked-7012-CFC_2			1		HGT	expanded_regionC	36	Torulaspora microellipsoides	Torulaspora microellipsoides FYBL01000004
309	309-augustus_masked-7012-CFC_2			1		HGT	expanded_regionC	24	Torulaspora microellipsoides	Torulaspora microellipsoides FYBL01000004
310	310-augustus_masked-705-YCN			219		Ancestral
311	311-augustus_masked-712-YCN			52		Ancestral
312	312-augustus_masked-740-YCN			48		Ancestral
313	313-augustus_masked-752-BKQ_2	YOL159C		169		Introgression			S. paradoxus				Eurasia
314	314-augustus_masked-758-BKQ_2			23		Unknown
315	315-augustus_masked-7597-CPQ_4			1		Ancestral
316	316-augustus_masked-7604-CPQ_4	YDR103W		1		Introgression			S. paradoxus				American
317	317-augustus_masked-7604-CPQ_4	YDR104C		0	1	Ancestral
318	318-augustus_masked-7605-CPQ_4	YNL268W		3		Introgression			S. paradoxus				American
319	319-augustus_masked-7606-CPQ_4	YHL029C		6		Introgression			S. paradoxus				American
320	320-augustus_masked-7607-CPQ_4	YPR108W		5		Introgression			S. paradoxus				American
321	321-augustus_masked-7608-CPQ_4	YNL254C		5		Introgression			S. paradoxus				American
322	322-augustus_masked-7610-CPQ_4	YDR109C		2		Introgression			S. paradoxus				American
323	323-augustus_masked-7610-CPQ_4	YDR108W		2		Introgression			S. paradoxus				American
324	324-augustus_masked-7614-CPQ_4	YDR071C		1		Introgression			S. paradoxus				American
325	325-augustus_masked-7614-CPQ_4	YDR070C		1		Introgression			S. paradoxus				American
326	326-augustus_masked-7614-CPQ_4	YDR069C		1		Introgression			S. paradoxus				American
327	327-augustus_masked-7614-CPQ_4	YDR067C		1		Introgression			S. paradoxus				American
328	328-augustus_masked-7614-CPQ_4	YDR076W		1		Introgression			S. paradoxus				American
329	329-augustus_masked-7614-CPQ_4	YDR075W		1		Introgression			S. paradoxus				American
330	330-augustus_masked-7614-CPQ_4	YDR074W		1		Introgression			S. paradoxus				American
331	331-augustus_masked-7614-CPQ_4	YDR063W		1		Introgression			S. paradoxus				American
332	332-augustus_masked-7614-CPQ_4	YDR061W		1		Introgression			S. paradoxus				American
333	333-augustus_masked-7614-CPQ_4	YDR060W		1		Introgression			S. paradoxus				American
334	334-augustus_masked-7615-CPQ_4	YAL055W		1		Introgression			S. paradoxus				American
335	335-augustus_masked-7617-CPQ_4	YDR080W		1		Ancestral
336	336-augustus_masked-7617-CPQ_4	YDR081C		1		Introgression			S. paradoxus				American
337	337-augustus_masked-7617-CPQ_4	YDR084C		1		Introgression			S. paradoxus				American
338	338-augustus_masked-7617-CPQ_4	YDR085C		1		Introgression			S. paradoxus				American
339	339-augustus_masked-7617-CPQ_4	YDR087C		1		Introgression			S. paradoxus				American
340	340-augustus_masked-7617-CPQ_4	YDR090C		1		Introgression			S. paradoxus				American
341	341-augustus_masked-7617-CPQ_4	YDR091C		1		Introgression			S. paradoxus				American
342	342-augustus_masked-770-BSG_4			41		candidate HGT				Torulaspora delbrueckii CBS 1146 chr 5	0.91	0.72
343	343-augustus_masked-772-BSG_4			78		Introgression			S. paradoxus				Eurasia
344	344-augustus_masked-774-BSG_4			36		Ancestral
345	345-augustus_masked-774-BSG_4			36		Ancestral
346	346-augustus_masked-779-BSG_4	YMR289W		32		Introgression			S. paradoxus				Eurasia
347	347-augustus_masked-779-BSG_4	YOL161C		57		Ancestral
348	348-augustus_masked-779-BSG_4	YMR288W		31		Ancestral
349	349-augustus_masked-779-BSG_4			36		Ancestral
350	350-augustus_masked-779-BSG_4			36		Unknown
351	351-augustus_masked-7810-APQ_4			7		Ancestral
352	352-augustus_masked-7951-AMM_4			1		Ancestral
353	353-augustus_masked-7951-AMM_4			1		Unknown
354	354-augustus_masked-7951-AMM_4			1		candidate HGT			Candida	Kazachstania africana CBS 2517 chr 3	0.92	0.68
355	355-augustus_masked-7976-AMM_4			1		Unknown
356	356-augustus_masked-815-CAS_1_AC1LP.IND6	YAR033W		52		Ancestral
357	357-augustus_masked-824-YDL			12		Ancestral
358	358-augustus_masked-8488-AQD_4	YOL082W		2		Introgression			S. paradoxus				Eurasia
359	359-augustus_masked-8489-AQD_4	YLR081W		11		Introgression			S. paradoxus				Eurasia
360	360-augustus_masked-858-BGT_2	YLR081W		27		Unknown
361	361-augustus_masked-863-BGT_2			0	61	Unknown			S. paradoxus				American
362	362-augustus_masked-868-BGT_2	YLR082C		34		Ancestral
363	363-augustus_masked-877-BGT_2	YBR019C		36		Ancestral
364	364-augustus_masked-877-BGT_2	YBR018C		39		Ancestral
365	365-augustus_masked-8812-CQS_4	YGL096W		1		Introgression			S. paradoxus				American
366	366-augustus_masked-8812-CQS_4	YGL097W		1		Ancestral
367	367-augustus_masked-8846-CQS_4			3		Ancestral
368	368-augustus_masked-8846-CQS_4			3		Introgression			S. paradoxus				American
369	369-augustus_masked-8850-CQS_4			1		candidate HGT			Lacchancea sp.	Zygosaccharomyces bailii /parabailii	0.88	0.67
370	370-augustus_masked-8850-CQS_4			1		Unknown
371	371-augustus_masked-8850-CQS_4			1		Ancestral
372	372-augustus_masked-8851-CQS_4			1		Ancestral
373	373-augustus_masked-893-BGT_2			310		Ancestral
374	374-augustus_masked-9019-CEI_2	YKR072C		3		Introgression			UNKNOWN SOURCE
375	375-augustus_masked-9019-CEI_2	YKR071C		3		Introgression			UNKNOWN SOURCE
376	376-augustus_masked-9019-CEI_2	YKR065C		3		Introgression			UNKNOWN SOURCE
377	377-augustus_masked-9019-CEI_2	YKR069W		3		Introgression			UNKNOWN SOURCE
378	378-augustus_masked-9019-CEI_2	YKR067W		3		Introgression			UNKNOWN SOURCE
379	379-augustus_masked-905-BDN_5			1		Ancestral
380	380-augustus_masked-932-BDN_5			0	11	Ancestral
381	381-augustus_masked-9671-CGD_5			8		Introgression			S. paradoxus				Eurasia
382	382-augustus_masked-969-AFD_4			26		Introgression			S. paradoxus				American
383	383-augustus_masked-969-AFD_4	YAR028W		39		Introgression			S. paradoxus				American
384	384-augustus_masked-986-AFD_4			10		Introgression			S. paradoxus				American
385	385-augustus_masked-9880-CPR_4	YGL025C		2		Introgression			S. paradoxus
386	386-augustus_masked-9884-CPR_4	YJR127C		9		Ancestral
387	387-augustus_masked-9885-CPR_4	YGL012W		2		Introgression			S. paradoxus				American
388	388-augustus_masked-9889-CPR_4	YFL022C		3		Introgression			S. paradoxus				American
389	389-augustus_masked-9889-CPR_4			0	2	Introgression			S. paradoxus				American
390	390-augustus_masked-9892-CPR_4	YGL006W		2		Introgression			S. paradoxus				American
391	391-augustus_masked-9892-CPR_4	YGR002C		2		Introgression			S. paradoxus				American
392	392-augustus_masked-9892-CPR_4	YGR003W		2		Introgression			S. paradoxus				American
393	393-augustus_masked-9892-CPR_4	YGR006W		2		Introgression			S. paradoxus				American
394	394-augustus_masked-9892-CPR_4	YGR007W		2		Introgression			S. paradoxus				American
395	395-augustus_masked-9892-CPR_4	YGR010W		2		Introgression			S. paradoxus				American
396	396-augustus_masked-9894-CPR_4	YLL055W		2		Introgression			S. paradoxus				American
397	397-augustus_masked-9894-CPR_4			2		Introgression			S. paradoxus				American
398	398-augustus_masked-990-AFD_4	YDR538W		37		Introgression			S. paradoxus				American
399	399-augustus_masked-990-AFD_4	YDR539W		38		Introgression			S. paradoxus				American
400	400-augustus_masked-990-AFD_4	YDR541C		44		Introgression			S. paradoxus				American
401	401-augustus_masked-9901-CPR_4	YGL027C		2		Introgression			S. paradoxus				American
402	402-augustus_masked-9901-CPR_4	YGL035C		2		Introgression			S. paradoxus				American
403	403-augustus_masked-9901-CPR_4	YGL029W		2		Introgression			S. paradoxus				American
404	404-augustus_masked-9902-CPR_4	YNL208W		2		Introgression			S. paradoxus				American
405	405-augustus_masked-9902-CPR_4	YNL206C		2		Introgression			S. paradoxus				American
406	406-augustus_masked-9902-CPR_4	YNL204C		2		Introgression			S. paradoxus				American
407	407-augustus_masked-9902-CPR_4	YNL200C		2		Introgression			S. paradoxus				American
408	408-augustus_masked-9905-CPR_4	YNL223W		2		Introgression			S. paradoxus				American
409	409-augustus_masked-9905-CPR_4	YNL224C		2		Introgression			S. paradoxus				American
410	410-augustus_masked-9906-CPR_4	YGR020C		2		Introgression			S. paradoxus				American
411	411-augustus_masked-9907-CPR_4	YGR026W		2		Introgression			S. paradoxus				American
412	412-augustus_masked-9907-CPR_4	YGR024C		2		Introgression			S. paradoxus				American
413	413-augustus_masked-9908-CPR_4	YGR031W		2		Introgression			S. paradoxus				American
414	414-augustus_masked-9908-CPR_4	YGR030C		2		Introgression			S. paradoxus				American
415	415-augustus_masked-9908-CPR_4	YGR035C		2		Ancestral
416	416-augustus_masked-9908-CPR_4	YGR036C		2		Introgression			S. paradoxus				American
417	417-augustus_masked-9909-CPR_4	YGR048W		3		Introgression			S. paradoxus				American
418	418-augustus_masked-9909-CPR_4	YGR049W		2		Introgression			S. paradoxus				American
419	419-augustus_masked-9909-CPR_4	YGR052W		2		Introgression			S. paradoxus				American
420	420-augustus_masked-9909-CPR_4	YGR054W		2		Introgression			S. paradoxus				American
421	421-augustus_masked-9909-CPR_4	YGR058W		2		Introgression			S. paradoxus				American
426	426-maker-115-YCE			562		Unknown
431	431-maker-11536-CPG_1			0	882	Unknown
432	432-maker-11651-CDK_4			270		Unknown			S. paradoxus				Eurasia
433	433-maker-1190-YCM			19		Unknown
434	434-maker-11951-BDM_5			1		HGT	expanded_regionB	10	Zygosaccharomyces bailii	Zygosaccharomyces parabailii ATCC60483 chr2
435	435-maker-11951-BDM_5			1		HGT	expanded_regionB	14	Zygosaccharomyces bailii	Zygosaccharomyces parabailii ATCC60483 chr2
436	436-maker-11951-BDM_5			1		HGT	expanded_regionB	12	Zygosaccharomyces bailii	Zygosaccharomyces parabailii ATCC60483 chr2
437	437-maker-11975-ANL_2			1		Ancestral
439	439-maker-12183-BTG_3			15		Ancestral
440	440-maker-12217-ALI_5			1		Unknown			S. paradoxus				American
441	441-maker-12217-ALI_5			1		Introgression			S. paradoxus				American
442	442-maker-12305-CGP_5			129		Unknown			S. paradoxus				Eurasia
443	443-maker-1251-ANM_2			787		Unknown			S .paradoxus
444	444-maker-1328-AER_4			18		Ancestral
445	445-maker-1361-CFF_4			73		Ancestral
446	446-maker-1364-CFF_4	YCL002C		58		Introgression			S. paradoxus				Eurasia
447	447-maker-137-YCE	YNL333W,YFL059W		46		Ancestral
448	448-maker-1388-APK_4			571		Ancestral
449	449-maker-1538-CHI_4			14		Ancestral
450	450-maker-1646-AQT_4			32		Ancestral
451	451-maker-1652-AIE_1			18		Introgression			S. paradoxus				Eurasia
452	452-maker-1692-AIE_1			9		Unknown			S. paradoxus				Eurasia
453	453-maker-1698-AIE_1			5		Ancestral
454	454-maker-1706-AIE_1			16		Introgression			S. paradoxus				Eurasia
455	455-maker-1744-ATP_4			631		Ancestral
456	456-maker-1897-CLC_4			7		Ancestral
457	457-maker-208-BFM_3			439		Unknown
458	458-maker-2144-BRV_4			0	8	Unknown			S. paradoxus				American
459	459-maker-2148-BRV_4			0	7	Unknown			S. paradoxus				American
460	460-maker-2154-BRV_4			12		Unknown			S. paradoxus				American
461	461-maker-2154-BRV_4			34		Ancestral
462	462-maker-2208-ABD_5			12		candidate HGT				S.paradoxus/Candida glabrata	98%/41	74%/69
463	463-maker-2208-ABD_5			12		Unknown
464	464-maker-2210-ABD_5			44		Unknown			S. paradoxus				ND
465	465-maker-2357-ARB_2			6		HGT	regionF	7	Hanseniaspora sp.	/
466	466-maker-2357-ARB_2			2		HGT	regionF	4	Zygosaccharomyces sp.	Zygosaccharomyces rouxii CBS732 chr B	0.51	0.73
467	467-maker-2381-BTV_5			4		Unknown
468	468-maker-2392-BTV_5			26		Unknown
469	469-maker-2392-BTV_5			26		Unknown
470	470-maker-253-BFM_3			295		Unknown
471	471-maker-266-BFM_3			103		Unknown
472	472-maker-2796-CPI_4	YBR186W		7		Introgression			S. paradoxus				American
473	473-maker-2803-CPI_4			9		Introgression			S. paradoxus				American
474	474-maker-2815-CPI_4			12		Introgression			S. paradoxus				American
475	475-maker-2817-CPI_4			5		Introgression			S. paradoxus				American
476	476-maker-2831-CPI_4			9		Introgression			S. paradoxus				American
477	477-maker-2859-CPI_4			9		Introgression			S. mikatae
478	478-maker-2861-CPI_4			3		Introgression			S. paradoxus				American
479	479-maker-2861-CPI_4			0	906	Ancestral
480	480-maker-2872-CLM_4			86		Ancestral
481	481-maker-2926-CDB_2			10		Unknown
482	482-maker-2990-BGP_1	YLR367W		0	906	Ancestral
483	483-maker-2999-BGP_1	YBL059W		0	908	Ancestral
484	484-maker-3105-AHL_3			645		Unknown
485	485-maker-3212-CEH_4			503		Unknown			S. paradoxus				American
486	486-maker-3217-CEH_4			3		Ancestral
487	487-maker-3418-ADG_4			6		Unknown
488	488-maker-3439-YAX			58		Unknown
489	489-maker-348-ALB_3			49		Unknown
490	490-maker-348-ALB_3			49		Unknown
491	491-maker-348-ALB_3			49		Unknown
492	492-maker-348-ALB_3			49		Unknown
493	493-maker-368-YDJ			378		Ancestral
494	494-maker-370-YDJ			67		Unknown
495	495-maker-3715-BPA_4			2		Unknown
496	496-maker-378-YDJ			0	608	Introgression			S. paradoxus				Eurasia
497	497-maker-3860-CMG_6			1		Ancestral
498	498-maker-3872-BTB_3			92		Ancestral
499	499-maker-3927-CCQ_1			2		Ancestral
500	500-maker-4265-BCN_8	YBR299W,YGR292W		0	28	Ancestral
501	501-maker-4362-AMP_5			80		Ancestral
502	502-maker-44-ARV_6			30		Ancestral
503	503-maker-4866-BCP_8			11		Ancestral
504	504-maker-4896-BLT_2			3		HGT	regionE	16		/
505	505-maker-5061-CCS_1			2		Ancestral
506	506-maker-5092-CGI_4			0	11	Unknown			S. paradoxus				ND
507	507-maker-520-ADN_4			30		Unknown
508	508-maker-5276-BPV_4			14		Ancestral
509	509-maker-5314-AAQ_3			1		Unknown
510	510-maker-5430-CDT_2	YDR522C		17		Introgression			S. paradoxus				Eurasia
511	511-maker-5486-AQA_4	YMR033W		12		Introgression			S. paradoxus				ND
512	512-maker-5547-BBE_6			23		Ancestral
513	513-maker-5943-ACI_7			61		Ancestral
514	514-maker-5995-BBR_3			9		Ancestral
515	515-maker-6239-GAT			38		Ancestral
516	516-maker-6413-CDN_4			65		Introgression			S. paradoxus				Eurasia
517	517-maker-6533-ADE_2			0	480	Introgression			S. mikatae
518	518-maker-6650-CPA_4			34		Ancestral
519	519-maker-6662-CPA_4	YBR078W		25		Introgression			S. paradoxus				American
520	520-maker-6686-CAD_4			561		Ancestral
521	521-maker-677-YCN			985		Ancestral
522	522-maker-7605-CPQ_4	YNL265C		2		Introgression			S. paradoxus				American
523	523-maker-7978-AMM_4			1		Unknown
524	524-maker-813-CAS_1_AC1LP.IND6			30		Ancestral
525	525-maker-8310-CCT_2			38		Ancestral
526	526-maker-837-YDL			7		Unknown			S. paradoxus				American
527	527-maker-8487-AQD_4			4		Ancestral
528	528-maker-861-BGT_2			58		HGT	regionD	16	Torulaspora delbrueckii	Torulaspora delbrueckii CBS 1146 chr8	1	0.95
529	529-maker-8850-CQS_4			1		Ancestral
530	530-maker-8850-CQS_4			1		Introgression			S. paradoxus				American
531	531-maker-904-BDN_5			46		Unknown
532	532-maker-934-BDN_5			346		Ancestral
533	533-maker-947-AFD_4			985		Ancestral
534	534-maker-963-AFD_4	YAR033W		0	116	Introgression			S. paradoxus
535	535-maker-969-AFD_4			109		Introgression			S. paradoxus				ND
536	536-maker-970-AFD_4			128		Introgression			S. paradoxus				American
537	537-maker-9712-ASM_8			299		Unknown
538	538-maker-988-AFD_4			51		Introgression			S. paradoxus				American
539	539-maker-9892-CPR_4	YGR001C		2		Introgression			S. paradoxus				American
540	540-maker-9894-CPR_4			2		Introgression			S. paradoxus				ND
541	541-maker-9901-CPR_4	YGL033W		2		Introgression			S. paradoxus				American
542	542-maker-9908-CPR_4	YGR029W		2		Introgression			S. paradoxus				American
543	543-maker-9909-CPR_4	YGR050C		2		Introgression			S. paradoxus				American
544	544-maker-9974-YCF			232		Unknown
558	558-snap_masked-10193-AMH_5	YBR093C		1		Ancestral
559	559-snap_masked-10743-CDF_1			9		Unknown
560	560-snap_masked-10934-AEN_3			102		Ancestral
561	561-snap_masked-11086-BAF_6			31		Ancestral
562	562-snap_masked-1121-BNL_4			325		Unknown			S. paradoxus				ND
563	563-snap_masked-11216-CPN_4	YJL210W		6		Introgression			S. paradoxus				American
564	564-snap_masked-11538-CPG_1	YFL017W-A		7		Introgression			S. paradoxus				ND
565	565-snap_masked-11590-BAL_7			1		Ancestral
566	566-snap_masked-11626-ASB_2			1		candidate HGT			Meyerozyma sp.	Meyerozyma guilliermondii / Pichia membrafaciens	81%/92	78%/76
567	567-snap_masked-1163-YCM			20		Unknown
568	568-snap_masked-11855-BEF_7			5		Unknown
569	569-snap_masked-11951-BDM_5			1		HGT	expanded_regionB	20	Zygosaccharomyces bailii	Zygosaccharomyces parabailii ATCC60483 chr2
570	570-snap_masked-1208-YCM			26		Unknown
571	571-snap_masked-12121-AFL_5			73		Ancestral
572	572-snap_masked-12142-CPK_4			3		Introgression			S. paradoxus				American
573	573-snap_masked-1220-ANM_2			8		HGT	expanded_regionB	3	Zygosaccharomyces bailii	Zygosaccharomyces parabailii ATCC60483 chr2
574	574-snap_masked-12218-ALI_5	YOL156W,YJL219W		2		Ancestral
575	575-snap_masked-125-YCE			436		Unknown
576	576-snap_masked-136-YCE	YGR295C		74		Ancestral
577	577-snap_masked-1450-AAT_3			268		Unknown
578	578-snap_masked-1455-AAT_3			71		Unknown			S. paradoxus				ND
579	579-snap_masked-1627-CLR_4			29		Ancestral
580	580-snap_masked-1649-AIE_1			17		Introgression			S. paradoxus				Eurasia
581	581-snap_masked-1653-AIE_1			13		Introgression			S. paradoxus				Eurasia
582	582-snap_masked-1665-AIE_1	YIL102C,YIL014C-A		16		Introgression			S. paradoxus				Eurasia
583	583-snap_masked-1698-AIE_1			17		Introgression			S. paradoxus				Eurasia
585	585-snap_masked-1700-AIE_1	YPR145C		6		Introgression			S. paradoxus				Eurasia
586	586-snap_masked-1768-ATP_4			44		Ancestral
587	587-snap_masked-1768-ATP_4			44		Unknown
588	588-snap_masked-1963-YCU			91		Unknown
589	589-snap_masked-1989-AID_2			8		Ancestral
590	590-snap_masked-207-BFM_3			110		Unknown
591	591-snap_masked-217-BFM_3			426		Ancestral
592	592-snap_masked-2208-ABD_5			13		Unknown
593	593-snap_masked-2218-BDE_8			30		Unknown
594	594-snap_masked-2218-BDE_8			30		Unknown
595	595-snap_masked-2218-BDE_8			30		Unknown
596	596-snap_masked-2357-ARB_2			6		Unknown
597	597-snap_masked-2392-BTV_5			26		Unknown
598	598-snap_masked-277-BFM_3			228		candidate HGT			Stenotrophomonas maltophilia
599	599-snap_masked-2798-CPI_4			9		Introgression			S. paradoxus				American
600	600-snap_masked-280-BFM_3			32		Ancestral
601	601-snap_masked-2806-CPI_4			10		Introgression			S. paradoxus				American
602	602-snap_masked-2816-CPI_4			11		Introgression			S. paradoxus				American
603	603-snap_masked-2823-CPI_4			714		Ancestral
604	604-snap_masked-2838-CPI_4			11		Ancestral
605	605-snap_masked-2844-CPI_4			9		Ancestral
606	606-snap_masked-2851-CPI_4			7		Introgression			S. paradoxus				American
607	607-snap_masked-2959-AEE_3			5		Ancestral
608	608-snap_masked-2960-AEE_3			5		candidate HGT				Zygosaccharomyces rouxii CBS732 chr E	0.93	0.74
609	609-snap_masked-297-ALB_3			132		Unknown
612	612-snap_masked-3053-YCS			52		Unknown
613	613-snap_masked-3084-AHL_3	YDL007C-A		11		Introgression			S. paradoxus				Eurasia
614	614-snap_masked-3088-AHL_3	YDR057W		13		Introgression			S. paradoxus				Eurasia
615	615-snap_masked-3161-AGR_2			5		Ancestral
616	616-snap_masked-3224-CEH_4			4		Unknown
617	617-snap_masked-3299-BHG_2			514		Ancestral
618	618-snap_masked-3423-YAX			29		Unknown
619	619-snap_masked-348-ALB_3			49		Unknown
620	620-snap_masked-349-ALB_3			53		Ancestral
621	621-snap_masked-3624-CNG_4			17		Unknown			S. paradoxus				American
622	622-snap_masked-3685-BTA_5			130		Introgression			S. paradoxus				American
623	623-snap_masked-3817-CBB_4			0	141	candidate HGT			Torulaspora sp.
624	624-snap_masked-3893-ATH_3			4		candidate HGT			Naumovzyma	Kazachstania africana CBS 2517	0.51	0.73
625	625-snap_masked-3893-ATH_3			4		candidate HGT				Candida tenuis ATCC 10573	0.89	0.7
626	626-snap_masked-3911-CCQ_1			5		Unknown			S. paradoxus				Eurasia
627	627-snap_masked-4168-BEK_7			3		HGT			M28 virus	M28 Killer toxin mRNA from S.paradoxus	0.99	0.81
628	628-snap_masked-4220-BCN_8			37		Introgression			S. paradoxus				American
629	629-snap_masked-4255-BCN_8			32		Ancestral
630	630-snap_masked-4255-BCN_8			32		Ancestral
631	631-snap_masked-4255-BCN_8			60		Introgression			S. paradoxus				American
632	632-snap_masked-4255-BCN_8	YNR071C		32		Introgression			S. paradoxus				ND
633	633-snap_masked-4265-BCN_8			2		Ancestral
634	634-snap_masked-429-CHR_4			66		Unknown			S. paradoxus				American
635	635-snap_masked-4313-BND_3			74		Unknown
636	636-snap_masked-4463-APH_4			11		Ancestral
637	637-snap_masked-4547-CCV_1			1		Unknown
638	638-snap_masked-477-AFG_4			1		Ancestral
639	639-snap_masked-4776-BCQ_8			23		Unknown
640	640-snap_masked-4777-BCQ_8			23		Ancestral
641	641-snap_masked-4866-BCP_8			11		candidate HGT			Candida	Torulaspora delbrueckii CBS 1146 chr 7 / Tetrapisispora blattae	74%/61	65%/66
642	642-snap_masked-4866-BCP_8			11		Ancestral
643	643-snap_masked-4876-BCP_8			9		Ancestral
644	644-snap_masked-4896-BLT_2			3		HGT	regionE	14		S.paradoxus	0.87	0.74
645	645-snap_masked-4896-BLT_2			0	2	HGT	regionE	17		Torulaspora delbrueckii CBS 1146 chr7	0.6	0.68
646	646-snap_masked-4896-BLT_2			3		HGT	regionE	7		Lachancea termotolerans / Kluyveromyces lactis	85%/65	65%/67
647	647-snap_masked-5060-CCS_1			2		Ancestral
648	648-snap_masked-5063-CCS_1			5		Ancestral
649	649-snap_masked-5079-CKG_4			475		Unknown
650	650-snap_masked-516-ADN_4			77		Ancestral
651	651-snap_masked-5418-YCY			2		candidate HGT			Babjeviella sp.	Candida glabrata mitochondrion / Lachancea kluyveri mitochondria	85%/82	73%/75
652	652-snap_masked-5425-CDT_2	YEL068C		16		Introgression			S. paradoxus				Eurasia
653	653-snap_masked-548-ADN_4			294		Ancestral
654	654-snap_masked-5487-AQA_4			17		Introgression			S. paradoxus				ND
655	655-snap_masked-5495-AQA_4	YMR035W		10		Introgression			S. paradoxus				Eurasia
656	656-snap_masked-5627-CKN_4			24		Introgression			S. paradoxus				American
657	657-snap_masked-5766-AVQ_5			5		Ancestral
658	658-snap_masked-6122-CDL_3			0	200	Ancestral
659	659-snap_masked-630-CHM_4			15		Unknown
660	660-snap_masked-6350-BAN_7			2		Ancestral
661	661-snap_masked-6415-CDN_4			5		Introgression			S. paradoxus				American
662	662-snap_masked-643-BBP_3			107		Ancestral
663	663-snap_masked-6649-CPA_4			2		Introgression			S. paradoxus				American
664	664-snap_masked-6650-CPA_4			2		Ancestral
665	665-snap_masked-6650-CPA_4			2		Ancestral
666	666-snap_masked-6650-CPA_4			2		Introgression			S. paradoxus				American
667	667-snap_masked-6650-CPA_4	YFL052W		34		Introgression			S. paradoxus				ND
668	668-snap_masked-6875-YCR			6		Ancestral
669	669-snap_masked-6882-YCR			12		Unknown
670	670-snap_masked-6915-AFK_5			1		Ancestral
671	671-snap_masked-7012-CFC_2			1		HGT	expanded_regionC	12	Torulaspora microellipsoides	Torulaspora microellipsoides FYBL01000004
672	672-snap_masked-7012-CFC_2			1		HGT	expanded_regionC	37	Torulaspora microellipsoides	Torulaspora microellipsoides FYBL01000004
674	674-snap_masked-7473-CCL_1			3		Unknown			S. mikatae
675	675-snap_masked-749-BKQ_2			56		Ancestral
676	676-snap_masked-7558-ACQ_8			7		Ancestral
677	677-snap_masked-7593-CPQ_4			7		Ancestral
678	678-snap_masked-7599-CPQ_4			4		Introgression			S. paradoxus				American
679	679-snap_masked-7614-CPQ_4	YDR073W		1		Introgression			S. paradoxus				American
680	680-snap_masked-7627-AVS_5			7		Ancestral
681	681-snap_masked-779-BSG_4			31		Ancestral
682	682-snap_masked-779-BSG_4			27		candidate HGT			Methylobacterium platani	Agrobacterium tumefaciens S33	0.91	0.66
683	683-snap_masked-829-YDL			0	14	Ancestral
684	684-snap_masked-859-BGT_2			32		Unknown
685	685-snap_masked-8851-CQS_4			1		Ancestral
686	686-snap_masked-8883-BQB_4			30		Ancestral
687	687-snap_masked-9062-CEI_2	YKR074W		3		Introgression			UNKNOWN SOURCE
688	688-snap_masked-9264-AVR_6			5		candidate HGT				Vanderwaltozyma polyspora	100	78
689	689-snap_masked-9462-CCR_1			1		Ancestral
690	690-snap_masked-963-AFD_4			112		Introgression			S. paradoxus				American
691	691-snap_masked-9702-ASM_8			31		Unknown
692	692-snap_masked-971-AFD_4	YOL159C		30		Introgression			S. paradoxus				American
693	693-snap_masked-9884-CPR_4			9		Introgression			S. paradoxus				American
694	694-snap_masked-9885-CPR_4	YGL010W		2		Introgression			S. paradoxus				American
695	695-snap_masked-9891-CPR_4	YGL015C		2		Introgression			S. paradoxus				American
696	696-snap_masked-9892-CPR_4	YGL003C		2		Introgression			S. paradoxus				American
697	697-snap_masked-9894-CPR_4	YLL049W		2		Introgression			S. paradoxus				American
698	698-snap_masked-9901-CPR_4	YGL032C		2		Introgression			S. paradoxus				American
699	699-snap_masked-9902-CPR_4	YNL202W		2		Introgression			S. paradoxus				American
700	700-snap_masked-9906-CPR_4			2		Introgression			S. paradoxus				American
701	701-snap_masked-9909-CPR_4	YGR044C		2		Introgression			S. paradoxus				ND
702	702-snap_masked-991-AFD_4			52		Ancestral
703	703-augustus_masked-CFC_2-43056			10		HGT	expanded_regionC	2	Torulaspora microellipsoides	Torulaspora microellipsoides FYBL01000004
704	704-augustus_masked-CFC_2-43056			1		HGT	expanded_regionC	27	Torulaspora microellipsoides	Torulaspora microellipsoides FYBL01000004
705	705-augustus_masked-CFC_2-43056			3		HGT	expanded_regionC	38	Torulaspora microellipsoides	Torulaspora microellipsoides FYBL01000004
706	706-augustus_masked-CFC_2-43056			3		HGT	expanded_regionC	39	Torulaspora microellipsoides	Torulaspora microellipsoides FYBL01000004
707	707-augustus_masked-CFC_2-43056			1		HGT	expanded_regionC	4	Torulaspora microellipsoides	Torulaspora microellipsoides FYBL01000004
708	708-augustus_masked-CFC_2-43056			10		HGT	expanded_regionC	3	Torulaspora microellipsoides	Torulaspora microellipsoides FYBL01000004
709	709-augustus_masked-CFC_2-43056			1		HGT	expanded_regionC	8	Torulaspora microellipsoides	Torulaspora microellipsoides FYBL01000004
710	710-augustus_masked-CFC_2-43056			1		HGT	expanded_regionC	14	Torulaspora microellipsoides	Torulaspora microellipsoides FYBL01000004
711	711-augustus_masked-CFC_2-43056			1		HGT	expanded_regionC	5	Torulaspora microellipsoides	Torulaspora microellipsoides FYBL01000004
712	712-augustus_masked-CFC_2-43056			1		HGT	expanded_regionC	20	Torulaspora microellipsoides	Torulaspora microellipsoides FYBL01000004
713	713-augustus_masked-CFC_2-43056			1		HGT	expanded_regionC	25	Torulaspora microellipsoides	Torulaspora microellipsoides FYBL01000004
714	714-augustus_masked-CFC_2-43056	YGL245W		1		HGT	expanded_regionC	28	Torulaspora microellipsoides	Torulaspora microellipsoides FYBL01000004
715	715-augustus_masked-CFC_2-43056			1		HGT	expanded_regionC	31	Torulaspora microellipsoides	Torulaspora microellipsoides FYBL01000004
716	716-augustus_masked-CFC_2-43056			1		HGT	expanded_regionC	33	Torulaspora microellipsoides	Torulaspora microellipsoides FYBL01000004
717	717-augustus_masked-CFC_2-43056			1		HGT	expanded_regionC	34	Torulaspora microellipsoides	Torulaspora microellipsoides FYBL01000004
718	718-augustus_masked-CFC_2-43056			1		HGT	expanded_regionC	35	Torulaspora microellipsoides	Torulaspora microellipsoides FYBL01000004
719	719-augustus_masked-CFC_2-43056	YGL253W		3		HGT	expanded_regionC	40	Torulaspora microellipsoides	Torulaspora microellipsoides FYBL01000004
720	720-augustus_masked-CFC_2-43056			27		HGT	expanded_regionC	41	Torulaspora microellipsoides	Torulaspora microellipsoides FYBL01000004
721	721-augustus_masked-CFC_2-43056			1		HGT	expanded_regionC	10	Torulaspora microellipsoides	Torulaspora microellipsoides FYBL01000004
722	722-augustus_masked-CFC_2-43056			1		HGT	expanded_regionC	13	Torulaspora microellipsoides	Torulaspora microellipsoides FYBL01000004
723	723-augustus_masked-CFC_2-43056			1		HGT	expanded_regionC	17	Torulaspora microellipsoides	Torulaspora microellipsoides FYBL01000004
724	724-augustus_masked-CFC_2-43056			1		HGT	expanded_regionC	19	Torulaspora microellipsoides	Torulaspora microellipsoides FYBL01000004
725	725-augustus_masked-CPQ_4-15294	YDR099W		1		Introgression			S. paradoxus				American
726	726-augustus_masked-CPQ_4-15294	YDR097C		1		Introgression			S. paradoxus				American
727	727-augustus_masked-CPQ_4-15294	YDR098C		1		Introgression			S. paradoxus				American
728	728-augustus_masked-CPK_4-16846			3		Introgression			S. paradoxus				American
729	729-augustus_masked-ACD_7-5647	YMR266W		38		Ancestral
730	730-augustus_masked-CPN_4-15569	YPR152C		2		Introgression			S. paradoxus				American
731	731-augustus_masked-CPI_4-15898			4		Introgression			S. paradoxus				American
732	732-augustus_masked-CPI_4-15898			5		Ancestral
733	733-augustus_masked-CPK_4-16846	YDR212W		2		Introgression			S. paradoxus				American
734	734-augustus_masked-AIE_1-5050			18		Introgression			S. paradoxus				Eurasia
735	735-augustus_masked-AIE_1-5050	YDR341C		17		Introgression			S. paradoxus				Eurasia
736	736-augustus_masked-AIE_1-5050	YDR339C		17		Introgression			S. paradoxus				Eurasia
737	737-augustus_masked-AIE_1-5050	YDR338C		6		Introgression			S. paradoxus				Eurasia
738	738-augustus_masked-AIE_1-5050	YDR337W		5		Introgression			S. paradoxus				Eurasia
739	739-augustus_masked-AIE_1-5050	YDR336W		5		Introgression			S. paradoxus				Eurasia
740	740-augustus_masked-AIE_1-5050	YDR335W		5		Introgression			S. paradoxus				Eurasia
741	741-augustus_masked-CCH_4-6757	YFL055W		22		Ancestral
742	742-augustus_masked-YBR-7232	YAL067C		4		Introgression			S. paradoxus				Eurasia
743	743-augustus_masked-AQA_4-7171	YIL144W		5		Introgression			S. paradoxus				Eurasia
744	744-augustus_masked-CPR_4-17586	YIL068C		2		Introgression			S. paradoxus				American
745	745-augustus_masked-YBR-7232	YAL062W		4		Introgression			S. paradoxus				Eurasia
746	746-augustus_masked-YBR-7232			10		Introgression			S. paradoxus				Eurasia
747	747-augustus_masked-CQS_4-6447	YLR258W		1		Introgression			S. paradoxus				American
748	748-augustus_masked-CDN_4-6227			1		Ancestral
749	749-augustus_masked-YDM-5142			16		Introgression			S. paradoxus				Eurasia
750	750-augustus_masked-YDM-5142			15		Introgression			S. paradoxus				Eurasia
751	751-augustus_masked-BMB_1-4633			35		Ancestral
752	752-augustus_masked-BKC_1-8603			730		Introgression			S. paradoxus				American
753	753-augustus_masked-ABL_5-4898			6		Ancestral
754	754-augustus_masked-AHM_1-7103			17		Introgression			S. paradoxus				Eurasia
755	755-augustus_masked-AHM_1-7103	YHR049W		17		Introgression			S. paradoxus				Eurasia
756	756-augustus_masked-AHM_1-7103	YHR051W		10		Introgression			S. paradoxus				Eurasia
757	757-augustus_masked-AHM_1-7103	YHR056C		17		Introgression			S. paradoxus				Eurasia
758	758-augustus_masked-CPN_4-15699	YGL023C		2		Introgression			S. paradoxus				American
759	759-augustus_masked-CPN_4-15699	YGL026C		2		Introgression			S. paradoxus				American
760	760-augustus_masked-CPN_4-15699	YGL028C		2		Introgression			S. paradoxus				American
761	761-augustus_masked-CPN_4-15699	YGL021W		12		Introgression			S. paradoxus				American
762	762-augustus_masked-CPN_4-15699	YGL022W		13		Introgression			S. paradoxus				American
763	763-augustus_masked-CDT_2-5331	YLR085C		3		Introgression			S. paradoxus				Eurasia
764	764-augustus_masked-CDT_2-5331	YLR084C		3		Introgression			S. paradoxus				Eurasia
765	765-augustus_masked-CDT_2-5331	YLR083C		5		Introgression			S. paradoxus				Eurasia
766	766-augustus_masked-CDT_2-5331	YLR082C		3		Introgression			S. paradoxus				Eurasia
767	767-augustus_masked-CDT_2-5331	YLR080W		11		Introgression			S. paradoxus				Eurasia
768	768-augustus_masked-CAR_3-5886			695		Ancestral
769	769-augustus_masked-BVF_5-14262			19		Ancestral
770	770-augustus_masked-AKG_3-6639			8		Ancestral
771	771-augustus_masked-AKG_3-6639			9		candidate HGT			Naumovzyma
772	772-augustus_masked-AHA_2-9651			587		Introgression			S. paradoxus				Eurasia
773	773-augustus_masked-CPB_4_C4VAEACXX.IND41b-15669			3		Introgression			S. paradoxus				American
774	774-augustus_masked-ANS_2-7107	YGL053W		186		Ancestral
775	775-augustus_masked-CEM_2-7330	YGL053W		0	5	Ancestral
776	776-augustus_masked-CIH_2-20570			219		Ancestral
778	778-augustus_masked-CPQ_4-15250	YDR058C		11		Introgression			S. paradoxus				American
779	779-augustus_masked-CPQ_4-15250	YDR056C		14		Introgression			S. paradoxus				American
780	780-augustus_masked-CPQ_4-15250	YDR062W		1		Introgression			S. paradoxus				American
781	781-augustus_masked-BBM_6-7237	YNR062C		5		Introgression			S. paradoxus				American
782	782-augustus_masked-BBM_6-7237	YNR061C		5		Introgression			S. paradoxus				American
783	783-augustus_masked-BBM_6-7237	YNR060W		5		Introgression			S. paradoxus				American
784	784-augustus_masked-CPM_4-14712	YHR032W		4		Introgression			S. paradoxus				American
785	785-augustus_masked-CDT_2-5309	YEL070W		32		Ancestral
786	786-augustus_masked-AQA_4-7230	YFR015C		4		Introgression			S. paradoxus				Eurasia
787	787-augustus_masked-YCM-7981	YBR187W		45		Ancestral
788	788-augustus_masked-YCM-7981			13		Unknown
789	789-augustus_masked-CPM_4-14662	YHL022C		4		Introgression			S. paradoxus				American
790	790-augustus_masked-AMH_5-6637	YCL069W		219		Ancestral
791	791-augustus_masked-AMH_5-6637			219		Ancestral
792	792-augustus_masked-AVB_8-8054	YER017C		1		Introgression			S. paradoxus				Eurasia
793	793-augustus_masked-CPI_4-15676	YHL007C		7		Introgression			S. paradoxus				American
794	794-augustus_masked-CPA_4-16604			1		Introgression			S. paradoxus				American
795	795-augustus_masked-YAE-4456			17		Introgression			S. paradoxus				Eurasia
796	796-augustus_masked-YAE-4456	YDR052C		17		Introgression			S. paradoxus				Eurasia
797	797-augustus_masked-YAE-4456	YDR054C		17		Introgression			S. paradoxus				Eurasia
798	798-augustus_masked-ALI_5-14966			1		Unknown
799	799-augustus_masked-AQD_4-6774	YER073W		16		Introgression			S. paradoxus				Eurasia
800	800-augustus_masked-BAL_7-7460	YER183C		1		Ancestral
801	801-augustus_masked-BAL_7-7460	YER182W		1		Ancestral
802	802-augustus_masked-CPA_4-16362	YJR129C		2		Introgression			S. paradoxus				American
803	803-augustus_masked-ATQ_7-5187	YDL157C		11		Introgression			S. paradoxus				Eurasia
804	804-augustus_masked-ATQ_7-5187	YDL160C		10		Introgression			S. paradoxus				Eurasia
805	805-augustus_masked-ATQ_7-5187	YDL164C		10		Introgression			S. paradoxus				Eurasia
806	806-augustus_masked-ATQ_7-5187	YDL166C		10		Introgression			S. paradoxus				Eurasia
807	807-augustus_masked-ATQ_7-5187	YDL167C		10		Introgression			S. paradoxus				Eurasia
808	808-augustus_masked-ATQ_7-5187	YDL161W		10		Introgression			S. paradoxus				Eurasia
809	809-augustus_masked-ATQ_7-5187	YDL165W		10		Introgression			S. paradoxus				Eurasia
810	810-augustus_masked-CQS_4-6444	YMR107W		1		Introgression			S. paradoxus				American
811	811-augustus_masked-BTV_5-19680			9		Ancestral
812	812-augustus_masked-ABM_5-4619	YOR344C		16		Introgression			S. paradoxus				Eurasia
813	813-augustus_masked-ABM_5-4619	YOR342C		16		Introgression			S. paradoxus				Eurasia
814	814-augustus_masked-ABM_5-4619	YOR341W		16		Introgression			S. paradoxus				Eurasia
815	815-augustus_masked-CPR_4-17880	YNL207W		2		Introgression			S. paradoxus				American
816	816-augustus_masked-CPR_4-17880	YNL201C		2		Introgression			S. paradoxus				American
817	817-augustus_masked-CPR_4-17880	YNL199C		2		Introgression			S. paradoxus				American
818	818-augustus_masked-CPR_4-17880	YNL197C		3		Introgression			S. paradoxus				American
819	819-augustus_masked-CPR_4-17880	YNL182C		3		Introgression			S. paradoxus				American
820	820-augustus_masked-CPR_4-17880	YNL180C		2		Introgression			S. paradoxus				American
821	821-augustus_masked-CPR_4-17880	YNL193W		3		Introgression			S. paradoxus				American
822	822-augustus_masked-CPR_4-17880	YNL191W		3		Introgression			S. paradoxus				American
823	823-augustus_masked-CPR_4-17880	YNL189W		3		Introgression			S. paradoxus				American
824	824-augustus_masked-CPR_4-17880	YNL186W		3		Introgression			S. paradoxus				American
825	825-augustus_masked-YCL-7822	YOL147C		4		Introgression			S. paradoxus				American
826	826-augustus_masked-YCL-7822	YOL148C		5		Introgression			S. paradoxus				American
827	827-augustus_masked-YCL-7822	YOL146W		4		Introgression			S. paradoxus				American
828	828-augustus_masked-YCL-7822	YOL149W		5		Introgression			S. paradoxus				American
829	829-augustus_masked-YCL-7822	YOL151W		3		Introgression			S. paradoxus				American
830	830-augustus_masked-BBM_6-7257			0	2	Introgression			S. paradoxus				American
831	831-augustus_masked-BBM_6-7257			0	2	Ancestral
832	832-augustus_masked-BBM_6-7257			2		Introgression			S. paradoxus				American
833	833-augustus_masked-CCH_4-6793			49		Unknown
834	834-augustus_masked-CPL_4-15597	YBR079C		8		Introgression			S. paradoxus				American
835	835-augustus_masked-CPL_4-15597	YBR077C		23		Introgression			S. paradoxus				American
836	836-augustus_masked-YCH-6499			2		Ancestral
837	837-augustus_masked-AMA_5-10173	YIL102C,YIL014C-A		130		Introgression			S. paradoxus				American
839	839-augustus_masked-BDM_5-23191			0	23	Ancestral
840	840-augustus_masked-CPM_4-14459	YHR034C		5		Introgression			S. paradoxus				American
841	841-augustus_masked-BBM_6-7255			2		Introgression			S. paradoxus				American
842	842-augustus_masked-BBM_6-7255	YJL087C		2		Introgression			S. paradoxus				American
843	843-augustus_masked-BBM_6-7255	YJL090C		1		Introgression			S. paradoxus				American
844	844-augustus_masked-BBM_6-7255	YJL085W		2		Introgression			S. paradoxus				American
845	845-augustus_masked-BBM_6-7255	YJL088W		2		Introgression			S. paradoxus				American
846	846-augustus_masked-BBM_6-7255	YJL089W		1		Introgression			S. paradoxus				American
847	847-augustus_masked-YCI-6005			7		Ancestral
848	848-augustus_masked-CCQ_1-5470	YCR102C		3		Introgression			S. paradoxus				Eurasia
849	849-augustus_masked-CCQ_1-5470			2		Introgression			S. paradoxus				Eurasia
850	850-augustus_masked-YDE-5670			2		Unknown
851	851-augustus_masked-CGD_5-5430	YGL043W		14		Introgression			S. paradoxus				Eurasia
852	852-augustus_masked-CGD_5-5430	YGL039W		16		Introgression			S. paradoxus				Eurasia
853	853-augustus_masked-CGD_5-5430	YGL036W		18		Introgression			S. paradoxus				Eurasia
854	854-augustus_masked-CGD_5-5430	YGL038C		16		Introgression			S. paradoxus				Eurasia
855	855-augustus_masked-CGD_5-5430	YGL037C		18		Introgression			S. paradoxus				Eurasia
856	856-augustus_masked-CPA_4-16966	YHR003C		2		Introgression			S. paradoxus				American
857	857-augustus_masked-BBG_6-26461			15		Ancestral
858	858-augustus_masked-CPN_4-15612	YGL002W		2		Introgression			S. paradoxus				American
859	859-augustus_masked-CPN_4-15612	YGR016W		2		Introgression			S. paradoxus				American
860	860-augustus_masked-CPN_4-15612	YGR017W		1010		Introgression			S. paradoxus				American
861	861-augustus_masked-CPN_4-15612			2		Introgression			S. paradoxus				American
862	862-augustus_masked-CPN_4-15612	YGL005C		2		Introgression			S. paradoxus				American
863	863-augustus_masked-CPN_4-15612	YGL004C		2		Introgression			S. paradoxus				American
864	864-augustus_masked-CPN_4-15612	YGL001C		2		Introgression			S. paradoxus				American
865	865-augustus_masked-CPN_4-15612	YGR005C		2		Introgression			S. paradoxus				American
866	866-augustus_masked-CPN_4-15612	YGR008C		2		Introgression			S. paradoxus				American
867	867-augustus_masked-CPN_4-15612	YGR009C		2		Introgression			S. paradoxus				American
868	868-augustus_masked-CPN_4-15612	YGR015C		2		Introgression			S. paradoxus				American
869	869-augustus_masked-CPN_4-15612	YGR004W		2		Introgression			S. paradoxus				American
870	870-augustus_masked-CPN_4-15612	YGR012W		2		Introgression			S. paradoxus				American
871	871-augustus_masked-CPN_4-15612			2		Introgression			S. paradoxus				American
872	872-augustus_masked-CGE_5-5752	YJL016W		16		Introgression			S. paradoxus				Eurasia
873	873-augustus_masked-YCC-11519			8		Introgression			S. paradoxus				American
874	874-augustus_masked-YCC-11519	YAR071W,YHR215W		76		Introgression			S. paradoxus				American
875	875-augustus_masked-YCC-11519			76		Introgression			S. paradoxus				American
876	876-augustus_masked-YCC-11519			76		Introgression			S. paradoxus				American
877	877-augustus_masked-YCC-11519	YPR201W		10		Introgression			S. paradoxus				ND
878	878-augustus_masked-AVB_8-7811	YER169W		10		Introgression			S. paradoxus				Eurasia
879	879-augustus_masked-AVB_8-7811	YER171W		9		Introgression			S. paradoxus				Eurasia
880	880-augustus_masked-AVB_8-7811	YER168C		16		Introgression			S. paradoxus				Eurasia
881	881-augustus_masked-AVB_8-7811			11		Introgression			S. paradoxus				Eurasia
882	882-augustus_masked-YDG-6444			34		Ancestral
883	883-augustus_masked-AVB_8-7764	YLR127C		1		Ancestral
884	884-augustus_masked-AVB_8-7764	YLR126C		4		Ancestral
885	885-augustus_masked-AVB_8-7764	YLR125W		4		Ancestral
886	886-augustus_masked-AVB_8-7764	YLR119W		17		Ancestral
887	887-augustus_masked-CGL_4-10494			30		Ancestral
888	888-augustus_masked-AVB_8-8057	YER076C		18		Introgression			S. paradoxus				Eurasia
889	889-augustus_masked-CPM_4-14876	YNL267W		2		Introgression			S. paradoxus				American
890	890-augustus_masked-CPM_4-14876	YNL264C		2		Introgression			S. paradoxus				American
891	891-augustus_masked-CPM_4-14876	YNL263C		2		Introgression			S. paradoxus				American
892	892-augustus_masked-AIE_1-5069	YKR039W		17		Introgression			S. paradoxus				Eurasia
893	893-augustus_masked-AIE_1-5069	YKR041W		17		Introgression			S. paradoxus				Eurasia
894	894-augustus_masked-AIE_1-5069	YKR044W		17		Introgression			S. paradoxus				Eurasia
895	895-augustus_masked-AIE_1-5069	YKR038C		4		Introgression			S. paradoxus				Eurasia
896	896-augustus_masked-AIE_1-5069	YKR043C		17		Introgression			S. paradoxus				Eurasia
897	897-augustus_masked-ABD_5-6706			12		Unknown
898	898-augustus_masked-CPN_4-15085			2		Introgression			S. paradoxus				American
899	899-augustus_masked-CPN_4-15085			2		Introgression			S. paradoxus				American
900	900-augustus_masked-CPN_4-15553	YHR209W		9		Introgression			S. paradoxus				American
901	901-augustus_masked-CPN_4-15553	YHR210C		10		Introgression			S. paradoxus				American
902	902-augustus_masked-BIL_3-4712	YEL069C		19		Ancestral
903	903-augustus_masked-BIL_3-4712	YMR315W		36		Ancestral
904	904-augustus_masked-BIL_3-4712			36		candidate HGT			Candida	Kazachstania africana CBS 2517 chr 3 / Z.rouxii/ parabailii	92% / 98/84	70%/68/69%
905	905-augustus_masked-BIL_3-4712			36		Ancestral
906	906-augustus_masked-BIL_3-4712			36		Unknown
907	907-augustus_masked-BAI_7-6404			3		Ancestral
908	908-augustus_masked-ABL_5-5136			2		Unknown
909	909-augustus_masked-AHL_3-7778			13		Introgression			S. paradoxus				Eurasia
910	910-augustus_masked-YDM-5301	YMR008C		4		Introgression			S. paradoxus				Eurasia
911	911-augustus_masked-CPN_4-15139	YGR250C		2		Introgression			S. paradoxus				American
912	912-augustus_masked-CET_4-8395	YMR315W		1		Ancestral
913	913-augustus_masked-CET_4-8395			3		Unknown
914	914-augustus_masked-BDM_5-23167			1		Ancestral
915	915-augustus_masked-AQA_4-7308	YBR076W		15		Introgression			S. paradoxus				Eurasia
916	916-augustus_masked-AMM_4-6587			1		Ancestral
917	917-augustus_masked-BPP_4-5588			46		candidate HGT			Torulaspora sp.	Torulaspora delbrueckii CBS 1146 chr 7	0.96	0.84
918	918-augustus_masked-AHL_3-7762			2		Ancestral
919	919-augustus_masked-AHL_3-7762	YIR017C		3		Introgression			S. paradoxus				Eurasia
920	920-augustus_masked-AHL_3-7762	YIR013C		3		Introgression			S. paradoxus				Eurasia
921	921-augustus_masked-AHL_3-7762	YIR011C		5		Introgression			S. paradoxus				Eurasia
922	922-augustus_masked-AHL_3-7762	YIR018W		3		Introgression			S. paradoxus				Eurasia
923	923-augustus_masked-AHL_3-7762	YIR016W		3		Introgression			S. paradoxus				Eurasia
924	924-augustus_masked-AQD_4-6879	YFL008W		11		Ancestral
925	925-augustus_masked-AHM_1-7114	YDR348C		17		Introgression			S. paradoxus				Eurasia
926	926-augustus_masked-AHM_1-7114			17		Introgression			S. paradoxus				Eurasia
927	927-augustus_masked-AHM_1-7114	YDR347W		17		Introgression			S. paradoxus				Eurasia
928	928-augustus_masked-YDM-5008	YLR193C		8		Introgression			S. paradoxus				Eurasia
929	929-augustus_masked-YDM-5008	YLR194C		6		Introgression			S. paradoxus				Eurasia
930	930-augustus_masked-ADV_4-6333			113		Unknown
931	931-augustus_masked-CQS_4-6447	YLR257W		1		Introgression			S. paradoxus				American
932	932-augustus_masked-BAP_7-7168			176		Introgression			S. paradoxus				Eurasia
933	933-augustus_masked-CCL_1-7511	YGL254W		22		Ancestral
934	934-augustus_masked-BAL_7-7123	YER180C-A		1		Ancestral
935	935-augustus_masked-BAL_7-7123	YER180C		1		Ancestral
936	936-augustus_masked-AVB_8-7811	YER162C		10		Ancestral
937	937-augustus_masked-AHM_1-7082	YFL054C		12		Ancestral
938	938-augustus_masked-AHM_1-7082	YFL052W		0	17	Ancestral
939	939-augustus_masked-AQD_4-6616	YOL084W		2		Introgression			S. paradoxus				Eurasia
940	940-augustus_masked-BDG_5-19334			16		HGT	regionD	1	Torulaspora delbrueckii	Torulaspora delbrueckii CBS 1146 chr3	1	0.97
941	941-augustus_masked-BDG_5-19334			16		HGT	regionD	4	Torulaspora sp.	Torulaspora delbrueckii CBS 1146 chr3	1	0.96
942	942-augustus_masked-BDG_5-19334			16		HGT	regionD	6	Torulaspora sp.	Torulaspora delbrueckii CBS 1146 chr3	1	0.96
943	943-augustus_masked-BDG_5-19334			18		HGT	regionD	10	Torulaspora sp.	Torulaspora delbrueckii CBS 1146 chr3	0.99	0.95
944	944-augustus_masked-BDG_5-19334			18		HGT	regionD	11	Torulaspora delbrueckii	Torulaspora delbrueckii CBS 1146 chr3	1	0.96
945	945-augustus_masked-BDG_5-19334			16		HGT	regionD	5	Torulaspora delbrueckii	Torulaspora delbrueckii CBS 1146 chr3	1	0.97
946	946-augustus_masked-BDG_5-19334			16		HGT	regionD	7	Torulaspora delbrueckii	Torulaspora delbrueckii CBS 1146 chr8	1	0.95
947	947-augustus_masked-BDM_5-23055	YMR315W		2		Ancestral
948	948-augustus_masked-AID_2-6456	YMR178W		3		Introgression			S. paradoxus				Eurasia
949	949-augustus_masked-AID_2-6456	YMR180C		3		Introgression			S. paradoxus				Eurasia
950	950-augustus_masked-AID_2-6456	YMR181C		3		Introgression			S. paradoxus				Eurasia
951	951-augustus_masked-AQH_2-38595			697		Ancestral
952	952-augustus_masked-APG_4-6739	YLR462W		77		Introgression			S. paradoxus				American
953	953-augustus_masked-YDG-6389			15		Ancestral
954	954-augustus_masked-AID_2-6449	YOL100W		1		Introgression			S. paradoxus				Eurasia
955	955-augustus_masked-AID_2-6449	YOL098C		1		Introgression			S. paradoxus				Eurasia
956	956-augustus_masked-AID_2-6449	YOL097C		1		Introgression			S. paradoxus				Eurasia
957	957-augustus_masked-CGE_5-5798	YIL014W		16		Introgression			S. paradoxus				Eurasia
958	958-augustus_masked-CGE_5-5798	YIL010W		17		Introgression			S. paradoxus				Eurasia
959	959-augustus_masked-ABM_5-4457	YDR524C-B		17		Introgression			S. paradoxus				Eurasia
960	960-augustus_masked-ABM_5-4457	YDR529C		17		Introgression			S. paradoxus				Eurasia
961	961-augustus_masked-ABM_5-4457	YDR530C		17		Introgression			S. paradoxus				Eurasia
962	962-augustus_masked-ABM_5-4457	YDR533C		17		Introgression			S. paradoxus				Eurasia
963	963-augustus_masked-ABM_5-4457			17		Introgression			S. paradoxus				Eurasia
964	964-augustus_masked-ABM_5-4457	YDR527W		17		Introgression			S. paradoxus				Eurasia
965	965-augustus_masked-ABM_5-4457	YDR528W		17		Introgression			S. paradoxus				Eurasia
966	966-augustus_masked-CPS_4-19273			0	12	Unknown
967	967-augustus_masked-BBM_6-7211	YJL143W		4		Introgression			S. paradoxus				American
968	968-augustus_masked-BBM_6-7211			2		Introgression			S. paradoxus				American
969	969-augustus_masked-BBM_6-7237			2		Introgression			S. paradoxus				American
970	970-augustus_masked-BDP_5-11433			31		Ancestral
971	971-augustus_masked-BBM_6-6977	YJR125C		8		Introgression			S. paradoxus				American
972	972-augustus_masked-BBM_6-6977	YJR124C		8		Introgression			S. paradoxus				American
973	973-augustus_masked-YBR-7258	YOR010C		17		Ancestral
974	974-augustus_masked-YBR-7258	YER008C		14		Introgression			S. paradoxus				Eurasia
975	975-augustus_masked-YBR-7258	YER010C		11		Introgression			S. paradoxus				Eurasia
976	976-augustus_masked-ABL_5-5194			34		Ancestral
977	977-augustus_masked-BGM_1-17021			5		Ancestral
978	978-augustus_masked-BCD_8-12448			448		Ancestral
979	979-augustus_masked-BCD_8-12448			23		Unknown
980	980-augustus_masked-BCD_8-12448	YGL257C		23		Introgression			S. paradoxus				American
981	981-augustus_masked-BCD_8-12448			23		Unknown
982	982-augustus_masked-BCD_8-12448	YGL258W		23		Ancestral
983	983-augustus_masked-BCD_8-12448	YGL255W		22		Introgression			S. paradoxus				American
984	984-augustus_masked-CPA_4-16622			2		Introgression			S. paradoxus				American
985	985-augustus_masked-BBT_3-41436			3		Ancestral
986	986-augustus_masked-ASB_2-40154			2		Ancestral
987	987-augustus_masked-YBT-11417			19		Ancestral
988	988-augustus_masked-CPR_4-17842	YBL032W		9		Introgression			S. paradoxus				American
989	989-augustus_masked-BQN_4-5641	YOL156W,YJL219W		91		Introgression			S. paradoxus				Eurasia
990	990-augustus_masked-BQN_4-5641	YIL160C		46		Introgression			S. paradoxus				Eurasia
991	991-augustus_masked-BQN_4-5641	YIL169C		46		Introgression			S. paradoxus				Eurasia
992	992-augustus_masked-ABM_5-4637	YGL054C		16		Introgression			S. paradoxus				Eurasia
993	993-augustus_masked-AIE_1-5046	YBR067C		17		Introgression			S. paradoxus				Eurasia
994	994-augustus_masked-AIE_1-5046	YBR066C		17		Introgression			S. paradoxus				Eurasia
995	995-augustus_masked-AIE_1-5046	YBR063C		17		Introgression			S. paradoxus				Eurasia
996	996-augustus_masked-AIE_1-5046	YBR061C		17		Introgression			S. paradoxus				Eurasia
997	997-augustus_masked-AIE_1-5046			17		Introgression			S. paradoxus				Eurasia
998	998-augustus_masked-BBM_6-7272	YHR008C		2		Introgression			S. paradoxus				American
999	999-augustus_masked-CGE_5-5812	YOR086C		2		Ancestral
1000	1000-augustus_masked-CGE_5-5812	YOR081C		2		Introgression			S. paradoxus				Eurasia
1001	1001-augustus_masked-CGE_5-5812	YOR084W		2		Introgression			S. paradoxus				Eurasia
1002	1002-augustus_masked-CGE_5-5812	YOR083W		2		Introgression			S. paradoxus
1003	1003-augustus_masked-YCM-7680			5		candidate HGT			Torulaspora sp.	Torulaspora delbrueckii CBS 1146 chr 2	0.89	0.77
1004	1004-augustus_masked-YCM-7680			5		Unknown
1005	1005-augustus_masked-YCM-7680			5		Unknown
1006	1006-augustus_masked-YCM-7680			5		Unknown
1007	1007-augustus_masked-YCM-7680			5		Unknown
1008	1008-augustus_masked-AID_2-6438	YEL072W		17		Introgression			S. paradoxus				Eurasia
1009	1009-augustus_masked-AID_2-6438	YNR074C		17		Introgression			S. paradoxus				Eurasia
1010	1010-augustus_masked-AID_2-6438	YNR075W		17		Introgression			S. paradoxus				Eurasia
1011	1011-augustus_masked-CGH_5-16559			0	220	Ancestral
1012	1012-augustus_masked-CEG_4-7368			112		Ancestral
1013	1013-augustus_masked-AID_2-6438	YEL066W		16		Introgression			S. paradoxus				Eurasia
1014	1014-augustus_masked-AID_2-6438	YEL065W		16		Introgression			S. paradoxus				Eurasia
1015	1015-augustus_masked-AID_2-6438	YEL062W		12		Introgression			S. paradoxus				Eurasia
1016	1016-augustus_masked-AID_2-6438	YEL069C		17		Introgression			S. paradoxus				Eurasia
1017	1017-augustus_masked-AID_2-6438			16		Introgression			S. paradoxus				Eurasia
1018	1018-augustus_masked-AID_2-6438	YEL064C		16		Introgression			S. paradoxus				Eurasia
1019	1019-augustus_masked-CQS_4-6404			1		Ancestral
1021	1021-augustus_masked-ABL_5-5062			2		Ancestral
1022	1022-augustus_masked-AHG_3-5017			3		HGT	regionE	10	Schizosaccharomyces sp.	Xylona heveae /Talaromyces atroroseus	68%/54	68%/69
1023	1023-augustus_masked-AHG_3-5017			2		HGT	regionE	3		Torulaspora delbrueckii NRRL Y-50541 chr4/Vanderwaltozyma polyspora	79%/79	77%/77
1024	1024-augustus_masked-AHG_3-5017	YHR208W		2		HGT	regionE	1	Torulaspora sp.	Naumovozyma castelli/ candida glabrata / S. eubayanus/Vanderwaltozyma polyspora / Z. rouxii / T. delbrueckii	100%/98/99/99/100	80%/80/78/78/78
1025	1025-augustus_masked-CPQ_4-15294	YDR082W		1		Introgression			S. paradoxus				American
1026	1026-augustus_masked-CPQ_4-15294	YDR083W		1		Introgression			S. paradoxus				American
1027	1027-augustus_masked-CPQ_4-15294	YDR089W		1		Introgression			S. paradoxus				American
1028	1028-augustus_masked-CPQ_4-15294	YDR093W		1		Introgression			S. paradoxus				American
1029	1029-augustus_masked-CPQ_4-15294	YDR096W		1		Introgression			S. paradoxus				American
1030	1030-augustus_masked-CPQ_4-15294	YDR086C		1		Introgression			S. paradoxus				American
1031	1031-augustus_masked-CPQ_4-15294	YDR088C		1		Introgression			S. paradoxus				American
1032	1032-augustus_masked-BCH_5-11150			30		Unknown
1033	1033-augustus_masked-BCH_5-11150			22		Unknown			S. mikatae
1034	1034-augustus_masked-CPM_4-14876	YNL257C		5		Introgression			S. paradoxus				American
1035	1035-augustus_masked-CNP_1-20000			38		Ancestral
1036	1036-augustus_masked-CNP_1-20000			48		Introgression			S. paradoxus				American
1037	1037-augustus_masked-CNP_1-20000	YNL333W,YFL059W		20		Introgression			S. paradoxus				American
1038	1038-augustus_masked-CNP_1-20000			9		Introgression			S. paradoxus				American
1039	1039-augustus_masked-CNP_1-20000	YJL213W		11		Introgression			S. paradoxus				American
1040	1040-augustus_masked-CNP_1-20000	YFL060C,YNL334C		5		Ancestral
1041	1041-augustus_masked-AQD_4-6895			34		Introgression			S. paradoxus				Eurasia
1042	1042-augustus_masked-AQD_4-6895	YJL168C		17		Introgression			S. paradoxus				Eurasia
1043	1043-augustus_masked-AQD_4-6895	YJL170C		17		Introgression			S. paradoxus				Eurasia
1044	1044-augustus_masked-AQD_4-6895	YJL171C		17		Introgression			S. paradoxus				Eurasia
1045	1045-augustus_masked-AQD_4-6895	YJL166W		42		Introgression			S. paradoxus				Eurasia
1046	1046-augustus_masked-AQD_4-6895	YJL167W		6		Introgression			S. paradoxus				Eurasia
1047	1047-augustus_masked-AQD_4-6895			17		Introgression			S. paradoxus				Eurasia
1048	1048-augustus_masked-CQS_4-6442	YBR154C		1		Introgression			S. paradoxus				American
1049	1049-augustus_masked-CQS_4-6442	YBR150C		1		Introgression			S. paradoxus				American
1050	1050-augustus_masked-CQS_4-6442	YBR155W		1		Introgression			S. paradoxus				American
1051	1051-augustus_masked-CQS_4-6442	YBR153W		1		Introgression			S. paradoxus				American
1052	1052-augustus_masked-CQS_4-6442	YBR152W		1		Introgression			S. paradoxus				American
1053	1053-augustus_masked-CQS_4-6442	YBR151W		1		Introgression			S. paradoxus				American
1054	1054-augustus_masked-BRK_4-4772	YDL013W		17		Introgression			S. paradoxus				Eurasia
1055	1055-augustus_masked-BRK_4-4772	YDL010W		11		Introgression			S. paradoxus				Eurasia
1056	1056-augustus_masked-BRK_4-4772	YDL008W		11		Introgression			S. paradoxus				Eurasia
1057	1057-augustus_masked-BRK_4-4772	YDL007W		11		Introgression			S. paradoxus				Eurasia
1058	1058-augustus_masked-AHF_3-9619			39		Introgression			S. paradoxus				American
1059	1059-augustus_masked-AHF_3-9619	YIR042C		30		Introgression			S. paradoxus				American
1060	1060-augustus_masked-ASN_8-20595	YBR020W		36		candidate HGT			Spathaspora Cephaloascus	S. eubayanus/ kudriavzevii / paradoxus	100/99/94	79%/79/78
1061	1061-augustus_masked-BCB_3-14860			32		Unknown			S. paradoxus				American
1062	1062-augustus_masked-CMG_6-37743			1		Ancestral
1063	1063-augustus_masked-CMG_6-37743			1		Unknown
1064	1064-augustus_masked-CMG_6-37743			1		Introgression			S. mikatae
1065	1065-augustus_masked-CMG_6-37743	YJL217W		1		Introgression			S. mikatae
1066	1066-augustus_masked-CMG_6-37743	YER184C		1		Ancestral
1067	1067-augustus_masked-CMG_6-37743			1		Introgression			S. mikatae
1070	1070-augustus_masked-YCB-8168			5		Ancestral
1071	1071-augustus_masked-AKD_2-9730			6		Ancestral
1072	1072-augustus_masked-CPA_4-16548	YBR199W		1		Introgression			S. paradoxus				American
1073	1073-augustus_masked-BBM_6-7244			42		Ancestral
1074	1074-augustus_masked-BMV_2-11488			32		Introgression			S. paradoxus				American
1075	1075-augustus_masked-AEL_3-25454			6		HGT	regionF	8	Candida	Naumovozyma dairenensis CBS 421 chromosome 11	0.53	0.66
1076	1076-augustus_masked-AHL_3-7997	YBR039W		9		Introgression			S. paradoxus				Eurasia
1077	1077-augustus_masked-AHL_3-7997	YBR040W		7		Introgression			S. paradoxus				Eurasia
1078	1078-augustus_masked-AHL_3-7997	YBR041W		5		Introgression			S. paradoxus				Eurasia
1079	1079-augustus_masked-AHL_3-7997	YBR042C		21		Introgression			S. paradoxus				Eurasia
1080	1080-augustus_masked-AHL_3-7997	YBR043C		11		Introgression			S. paradoxus				Eurasia
1081	1081-augustus_masked-ALI_5-15120			25		Introgression			S. paradoxus				American
1082	1082-augustus_masked-ALI_5-15120	YGR286C		13		Introgression			S. paradoxus				American
1083	1083-augustus_masked-BPL_2-7584			5		Ancestral
1084	1084-augustus_masked-BEE_6-12017			33		Introgression			S. paradoxus				American
1085	1085-augustus_masked-BEE_6-12017			11		Unknown
1086	1086-augustus_masked-BEE_6-12017			11		Unknown
1087	1087-augustus_masked-CDT_2-5278			17		Introgression			S. paradoxus				Eurasia
1088	1088-augustus_masked-CDT_2-5278	YMR123W		17		Introgression			S. paradoxus				Eurasia
1089	1089-augustus_masked-CDT_2-5278	YMR124W		17		Introgression			S. paradoxus				Eurasia
1090	1090-augustus_masked-CDT_2-5278			17		Introgression			S. paradoxus				Eurasia
1091	1091-augustus_masked-AIE_1-5054	YJR158W,YDL245C		5		Introgression			S. paradoxus				Eurasia
1092	1092-augustus_masked-AIE_1-5054	YDL246C		16		Introgression			S. paradoxus				Eurasia
1093	1093-augustus_masked-AIE_1-5054	YDL236W		15		Introgression			S. paradoxus				Eurasia
1094	1094-augustus_masked-AIE_1-5054	YDL237W		13		Introgression			S. paradoxus				Eurasia
1095	1095-augustus_masked-AQA_4-7086	YJL159W		3		Unknown			S. paradoxus
1096	1096-augustus_masked-AQA_4-7086	YJL158C		3		Introgression			S. paradoxus
1097	1097-augustus_masked-AQA_4-7086	YJL157C		3		Introgression			S. paradoxus				Eurasia
1098	1098-augustus_masked-CQS_4-6414	YOR163W		1		Introgression			S. paradoxus				American
1099	1099-augustus_masked-CQS_4-6414	YOR161C		1		Introgression			S. paradoxus				American
1100	1100-augustus_masked-CQS_4-6414	YOR162C		1		Ancestral
1101	1101-augustus_masked-CQS_4-6414	YOR164C		1		Introgression			S. paradoxus				American
1102	1102-augustus_masked-ANR_2-7082			497		Ancestral
1103	1103-augustus_masked-BVC_6-19502			10		Ancestral
1104	1104-augustus_masked-YAC-7642			33		Unknown			S. paradoxus				American
1105	1105-augustus_masked-AEN_3-18383			0	40	Ancestral
1106	1106-augustus_masked-CPL_4-15634			5		Introgression			S. paradoxus				American
1107	1107-augustus_masked-AFA_4-7928			594		Introgression			S. paradoxus				American
1108	1108-augustus_masked-CPN_4-15722	YGR021W		2		Introgression			S. paradoxus				American
1109	1109-augustus_masked-CEI_2-8657	YML125C		343		Ancestral
1110	1110-augustus_masked-YAE-4724	YFL055W		3		Introgression			S. paradoxus				Eurasia
1111	1111-augustus_masked-AKQ_5-5823			2		Ancestral
1112	1112-augustus_masked-BAH_6-7313			17		Ancestral
1113	1113-augustus_masked-CPN_4-15722	YGR056W		2		Introgression			S. paradoxus				American
1114	1114-augustus_masked-CPN_4-15722	YGR059W		2		Introgression			S. paradoxus				American
1115	1115-augustus_masked-CPN_4-15722	YGR057C		2		Introgression			S. paradoxus				American
1116	1116-augustus_masked-ACQ_8-5020			57		Ancestral
1117	1117-augustus_masked-CPR_4-17369	YGL011C		2		Introgression			S. paradoxus				American
1118	1118-augustus_masked-CPR_4-17369	YGL009C		2		Introgression			S. paradoxus				American
1119	1119-augustus_masked-CPN_4-15176	YNL177C		2		Introgression			S. paradoxus				American
1120	1120-augustus_masked-CPN_4-15176	YNL176C		2		Introgression			S. paradoxus				American
1121	1121-augustus_masked-CPN_4-15176	YNL175C		2		Introgression			S. paradoxus				American
1122	1122-augustus_masked-CPN_4-15176	YNL173C		2		Introgression			S. paradoxus				American
1123	1123-augustus_masked-CPR_4-17651	YGL014W		2		Introgression			S. paradoxus				American
1124	1124-augustus_masked-CPI_4-15424	YOL136C		5		Introgression			S. paradoxus				American
1125	1125-augustus_masked-BBM_6-7238			1		Introgression			S. paradoxus				American
1126	1126-augustus_masked-APS_4-8484			111		Unknown
1127	1127-augustus_masked-APS_4-8484			111		Ancestral
1128	1128-augustus_masked-CPA_4-16961			6		candidate HGT			Vanderwaltozyma
1129	1129-augustus_masked-CFI_4-63651	YOL086C		1		Ancestral
1130	1130-augustus_masked-AQA_4-7340	YLR130C		17		Ancestral
1131	1131-augustus_masked-CPA_4-16706			1		Introgression			S. paradoxus				American
1132	1132-augustus_masked-BBM_6-7267			1		Ancestral
1133	1133-augustus_masked-CGE_5-5798	YIL122W		2		Introgression			S. paradoxus				Eurasia
1134	1134-augustus_masked-CGE_5-5798	YIL120W		6		Introgression			S. paradoxus				Eurasia
1135	1135-augustus_masked-CGE_5-5798	YIL119C		2		Introgression			S. paradoxus				Eurasia
1136	1136-augustus_masked-AVQ_5-51269			5		Ancestral
1137	1137-augustus_masked-CQS_4-6376			1		Introgression			S. paradoxus				American
1138	1138-augustus_masked-CPL_4-15430			5		Introgression			S. paradoxus				American
1139	1139-augustus_masked-CPL_4-15430			6		Introgression			S. paradoxus				American
1140	1140-augustus_masked-CPL_4-15430	YPR106W		5		Introgression			S. paradoxus				American
1141	1141-augustus_masked-AVB_8-8060	YML082W		6		Introgression			S. paradoxus				Eurasia
1142	1142-augustus_masked-AVB_8-8060	YML086C		7		Introgression			S. paradoxus				Eurasia
1143	1143-augustus_masked-AVB_8-8060	YML083C		2		Introgression			S. paradoxus				Eurasia
1144	1144-augustus_masked-CPS_4-19257			5		Ancestral
1145	1145-augustus_masked-ASV_1-19156			2		Introgression			S. paradoxus				American
1146	1146-augustus_masked-AMH_5-6645	YKR075C		3		Introgression			UNKNOWN SOURCE
1147	1147-augustus_masked-AMH_5-6645	YKR078W		3		Introgression			UNKNOWN SOURCE
1148	1148-augustus_masked-AMH_5-6645	YKR077W		3		Introgression			UNKNOWN SOURCE
1149	1149-augustus_masked-AMH_5-6645	YKR076W		3		Introgression			UNKNOWN SOURCE
1150	1150-augustus_masked-AHM_1-7118	YCR073C		10		Introgression			S. paradoxus				Eurasia
1151	1151-augustus_masked-AHM_1-7118	YCR072C		2		Introgression			S. paradoxus				Eurasia
1152	1152-augustus_masked-AHM_1-7118	YCR073W-A		10		Introgression			S. paradoxus				Eurasia
1153	1153-augustus_masked-CQS_4-6133			32		Introgression			S. paradoxus				American
1154	1154-augustus_masked-YAC-7672			32		Ancestral
1155	1155-augustus_masked-CGD_5-5436	YBR007C		16		Introgression			S. paradoxus				Eurasia
1156	1156-augustus_masked-CGD_5-5436	YBR008C		17		Introgression			S. paradoxus				Eurasia
1157	1157-augustus_masked-ABP_6-5400	YCL004W		39		Introgression			S. paradoxus				Eurasia
1158	1158-augustus_masked-ABP_6-5400			61		Introgression			S. paradoxus				Eurasia
1159	1159-augustus_masked-ABP_6-5400	YCR003W		61		Introgression			S. paradoxus				Eurasia
1160	1160-augustus_masked-ABP_6-5400	YCR009C		42		Introgression			S. paradoxus				Eurasia
1161	1161-augustus_masked-ABP_6-5400	YCR010C		39		Introgression			S. paradoxus				Eurasia
1162	1162-augustus_masked-YAW-6840	YKL094W		18		Introgression			S. paradoxus				Eurasia
1163	1163-augustus_masked-YAW-6840	YKL095W		18		Introgression			S. paradoxus				Eurasia
1164	1164-augustus_masked-YAW-6840	YKL096W		18		Introgression			S. paradoxus				Eurasia
1165	1165-augustus_masked-YAW-6840	YKL096W-A		18		Introgression			S. paradoxus				Eurasia
1166	1166-augustus_masked-CLL_4-5918			51		Unknown
1167	1167-augustus_masked-CQS_4-6124	YIR018W		1		Introgression			S. paradoxus				American
1168	1168-augustus_masked-CQS_4-6124			1		Introgression			S. paradoxus				American
1169	1169-augustus_masked-CPR_4-17889	YGR038W		2		Introgression			S. paradoxus				American
1170	1170-augustus_masked-CPR_4-17889	YGR040W		2		Introgression			S. paradoxus				American
1171	1171-augustus_masked-CPR_4-17889			2		Introgression			S. paradoxus				American
1172	1172-augustus_masked-CPR_4-17889	YGR046W		2		Introgression			S. paradoxus				American
1173	1173-augustus_masked-CPR_4-17889	YGR055W		2		Introgression			S. paradoxus				American
1174	1174-augustus_masked-CPR_4-17889	YGR043C		2		Introgression			S. paradoxus				American
1175	1175-augustus_masked-CPR_4-17889	YGR047C		2		Introgression			S. paradoxus				American
1176	1176-augustus_masked-CPR_4-17889	YGR053C		2		Introgression			S. paradoxus				American
1177	1177-augustus_masked-AVB_8-7958	YAL036C		12		Introgression			S. paradoxus				Eurasia
1178	1178-augustus_masked-AVB_8-7958			3		Introgression			S. paradoxus				Eurasia
1179	1179-augustus_masked-AVB_8-7958	YAL035W		3		Introgression			S. paradoxus				Eurasia
1180	1180-augustus_masked-AQA_4-7249	YDL002C		1		Introgression			S. paradoxus				Eurasia
1181	1181-augustus_masked-AMM_4-6867			1		Unknown
1182	1182-augustus_masked-ALI_5-15258	YGR289C		1		Introgression			S. paradoxus				American
1183	1183-augustus_masked-ALI_5-15258			1		Introgression			S. paradoxus				American
1184	1184-augustus_masked-ALI_5-15258	YJL216C		1		Introgression			S. paradoxus				American
1185	1185-augustus_masked-CNI_4-19788	YIL166C		32		Ancestral
1186	1186-augustus_masked-CNI_4-19788			32		Unknown
1187	1187-augustus_masked-AHF_3-9612			23		Unknown
1188	1188-augustus_masked-AHF_3-9612	YNL335W,YFL061W		47		Introgression			S. paradoxus				American
1189	1189-augustus_masked-AHF_3-9612	YFL060C,YNL334C		10		Introgression			S. paradoxus				American
1190	1190-augustus_masked-AHL_3-8001	YFL033C		6		Introgression			S. paradoxus				Eurasia
1191	1191-augustus_masked-CPI_4-15732	YJR059W		4		Ancestral
1192	1192-augustus_masked-CPI_4-15732	YJR060W		4		Introgression			S. paradoxus				American
1193	1193-augustus_masked-CPI_4-15732			4		Introgression			S. paradoxus				American
1196	1196-augustus_masked-AVB_8-8059	YBR046C		5		Introgression			S. paradoxus				Eurasia
1197	1197-augustus_masked-AVB_8-8059	YBR047W		6		Introgression			S. paradoxus				Eurasia
1198	1198-augustus_masked-BTG_3-6441	YBR180W		8		Introgression			S. paradoxus				ND
1199	1199-augustus_masked-BTG_3-6441			8		Ancestral
1200	1200-augustus_masked-BTG_3-6441			5		Ancestral
1201	1201-augustus_masked-AHF_3-9612			10		candidate HGT			Pichia	Naumovozyma dairenensis (HE580272.1)	0.83	0.72
1202	1202-augustus_masked-AHF_3-9612			8		Introgression			S. paradoxus				American
1203	1203-augustus_masked-AHF_3-9612			10		candidate HGT			Kluvyeromyces	Naumovozyma dairenensis (HE580272.1)	0.53	0.65
1204	1204-augustus_masked-CPA_4-16639	YJR064W		1		Introgression			S. paradoxus				American
1205	1205-augustus_masked-CGH_5-16625			170		Ancestral
1206	1206-augustus_masked-CGH_5-16625	YAR071W,YHR215W		120		Ancestral
1207	1207-augustus_masked-BIF_1-6636	YIL156W		35		Introgression			S. paradoxus				Eurasia
1208	1208-augustus_masked-BIF_1-6636	YIL155C		6		Introgression			S. paradoxus				Eurasia
1209	1209-augustus_masked-YCB-7953			2		Ancestral
1210	1210-augustus_masked-BTE_3-67763			37		Unknown
1211	1211-augustus_masked-CGP_5-11818			512		Ancestral
1212	1212-augustus_masked-BCG_8-12612			19		Unknown
1213	1213-augustus_masked-BRK_4-4809			17		Introgression			S. paradoxus				Eurasia
1214	1214-augustus_masked-BRK_4-4809	YJR150C		17		Ancestral
1215	1215-augustus_masked-BRK_4-4809			14		Ancestral
1216	1216-augustus_masked-BRK_4-4809	YJR152W		17		Introgression			S. paradoxus				Eurasia
1217	1217-augustus_masked-BRK_4-4809			17		Introgression			S. paradoxus				Eurasia
1218	1218-augustus_masked-CCQ_1-5816			1		Unknown
1219	1219-augustus_masked-YBR-7284	YGL019W		9		Introgression			S. paradoxus				Eurasia
1220	1220-augustus_masked-YBR-7284	YGL020C		9		Introgression			S. paradoxus				Eurasia
1221	1221-augustus_masked-AQA_4-6966			17		Introgression			S. paradoxus				Eurasia
1222	1222-augustus_masked-AQA_4-6966	YLR451W		17		Introgression			S. paradoxus				Eurasia
1223	1223-augustus_masked-AQA_4-6966	YLR455W		7		Introgression			S. paradoxus				Eurasia
1224	1224-augustus_masked-AQA_4-6966	YLR452C		17		Introgression			S. paradoxus				Eurasia
1225	1225-augustus_masked-AQA_4-6966	YLR453C		17		Introgression			S. paradoxus				Eurasia
1226	1226-augustus_masked-AQA_4-6966	YLR457C		7		Introgression			S. paradoxus				Eurasia
1227	1227-augustus_masked-CPM_4-14363	YBR034C		7		Introgression			S. paradoxus				American
1228	1228-augustus_masked-CPM_4-14363	YBR035C		7		Introgression			S. paradoxus				American
1229	1229-augustus_masked-CPM_4-14363	YBR036C		7		Introgression			S. paradoxus				American
1230	1230-augustus_masked-ANA_5-7847			44		Unknown
1231	1231-augustus_masked-AHL_3-7961	YDR034C		14		Introgression			S. paradoxus				Eurasia
1232	1232-augustus_masked-AHL_3-7961			11		Introgression			S. paradoxus				Eurasia
1233	1233-augustus_masked-CGD_5-5439	YDL049C		2		Introgression			S. paradoxus				Eurasia
1234	1234-augustus_masked-CGD_5-5439	YDL051W		2		Introgression			S. paradoxus				Eurasia
1235	1235-augustus_masked-CDE_2-5632	YDR508C		9		Ancestral
1236	1236-augustus_masked-CDE_2-5632	YDR511W		8		Introgression			S. paradoxus				Eurasia
1237	1237-augustus_masked-CQS_4-6380			1		Ancestral
1238	1238-augustus_masked-AKM_4-5339			8		Ancestral
1239	1239-augustus_masked-CPA_4-16664	YBR037C		1		Introgression			S. paradoxus				American
1240	1240-augustus_masked-ALI_5-15225			1		HGT			Lachancea sp.	Lachancea thermotolerans CBS 6340 chr C	1	0.77
1241	1241-augustus_masked-ALI_5-15225			1		HGT			Naumovozyma sp.	Lachancea thermotolerans CBS 6340 chr C	0.99	0.76
1242	1242-augustus_masked-ALI_5-15225			1		HGT			Ogatae Candida	Lachancea thermotolerans CBS 6340 chr C	0.97	0.7
1243	1243-augustus_masked-ACC_7-6008	YOR382W		16		Ancestral
1244	1244-augustus_masked-CGD_5-5416	YPR144C		6		Introgression			S. paradoxus				Eurasia
1245	1245-augustus_masked-CGD_5-5416	YPR154W		6		Introgression			S. paradoxus				Eurasia
1246	1246-augustus_masked-CGD_5-5416	YPR149W		6		Introgression			S. paradoxus				Eurasia
1247	1247-augustus_masked-CGD_5-5416	YPR145W		6		Introgression			S. paradoxus				Eurasia
1248	1248-augustus_masked-CCR_1-6225			276		candidate HGT			Babjeviella sp.	S. eubayanus mitochondrion / Lacahncea mitochondrion/ Torulaspora mitochondrion	1	98%/77/75
1249	1249-augustus_masked-CPN_4-15474			2		Introgression			S. paradoxus				American
1250	1250-augustus_masked-BDM_5-23139			2		HGT	expanded_regionB	8	Zygosaccharomyces bailii	Zygosaccharomyces parabailii ATCC60483 chr2
1251	1251-augustus_masked-BDM_5-23139			1		HGT	expanded_regionB	6	Zygosaccharomyces bailii	Zygosaccharomyces parabailii ATCC60483 chr2
1252	1252-augustus_masked-CDT_2-5272	YDR227W		1		Introgression			S. paradoxus				Eurasia
1253	1253-augustus_masked-CDT_2-5272	YDR226W		1		Introgression			S. paradoxus				Eurasia
1254	1254-augustus_masked-CGD_5-5246			11		Introgression			S. paradoxus				Eurasia
1255	1255-augustus_masked-CGD_5-5246	YDR399W		11		Introgression			S. paradoxus				Eurasia
1256	1256-augustus_masked-CGD_5-5246	YDR400W		11		Introgression			S. paradoxus				Eurasia
1257	1257-augustus_masked-CGD_5-5246	YDR402C		11		Introgression			S. paradoxus				Eurasia
1258	1258-augustus_masked-CPQ_4-15021	YHL030W		3		Introgression			S. paradoxus				American
1259	1259-augustus_masked-CPQ_4-15021			3		Introgression			S. paradoxus				American
1260	1260-augustus_masked-CPQ_4-15021	YHL027W		3		Introgression			S. paradoxus				American
1261	1261-augustus_masked-CPQ_4-15021	YHL025W		3		Introgression			S. paradoxus				American
1262	1262-augustus_masked-CPQ_4-15021	YHL024W		3		Introgression			S. paradoxus				American
1263	1263-augustus_masked-CPQ_4-15021	YHL026C		3		Introgression			S. paradoxus				American
1264	1264-augustus_masked-AID_2-6415	YJR092W		12		Introgression			S. paradoxus				Eurasia
1265	1265-augustus_masked-AID_2-6415	YJR090C		15		Introgression			S. paradoxus				Eurasia
1266	1266-augustus_masked-AID_2-6415	YJR091C		16		Introgression			S. paradoxus				Eurasia
1267	1267-augustus_masked-CPN_4-15474	YNL221C		2		Introgression			S. paradoxus				American
1268	1268-augustus_masked-CPN_4-15474			24		Introgression			S. paradoxus				American
1269	1269-augustus_masked-BME_1-43277	YKL128C		36		Ancestral
1270	1270-augustus_masked-AHL_3-7774	YPL032C		5		Introgression			S. paradoxus				Eurasia
1271	1271-augustus_masked-AHL_3-7774	YPL030W		5		Introgression			S. paradoxus				Eurasia
1272	1272-augustus_masked-CPG_1-7611	YDL073W		15		Introgression			S. paradoxus				Eurasia
1273	1273-augustus_masked-CPG_1-7611	YDL072C		15		Introgression			S. paradoxus				Eurasia
1274	1274-augustus_masked-AIE_1-4858	YGL050W		16		Introgression			S. paradoxus				Eurasia
1275	1275-augustus_masked-CPR_4-17794	YLL056C		2		Ancestral
1276	1276-augustus_masked-CPR_4-17794	YLL054C		2		Introgression			S. paradoxus				American
1277	1277-augustus_masked-CPR_4-17794	YLL051C		2		Introgression			S. paradoxus				American
1278	1278-augustus_masked-CPR_4-17794	YLL050C		2		Introgression			S. paradoxus				American
1279	1279-augustus_masked-CPR_4-17794	YLL048C		2		Introgression			S. paradoxus				American
1280	1280-augustus_masked-BBM_6-7272	YHL018W		3		Introgression			S. paradoxus				American
1281	1281-augustus_masked-BBM_6-7272	YHL020C		5		Introgression			S. paradoxus				American
1282	1282-augustus_masked-BBM_6-7272	YHL019C		5		Introgression			S. paradoxus				American
1283	1283-augustus_masked-BDM_5-23139			313		HGT	expanded_regionB	1	Zygosaccharomyces bailii	Zygosaccharomyces parabailii ATCC60483 chr2
1284	1284-augustus_masked-APC_4-8186			150		Unknown
1285	1285-augustus_masked-YCK-5146			0	39	Ancestral
1286	1286-augustus_masked-AMH_5-6613			3		Ancestral
1287	1287-augustus_masked-CPQ_4-15165	YDR107C		1		Introgression			S. paradoxus				American
1288	1288-augustus_masked-CPQ_4-15165	YDR105C		1		Introgression			S. paradoxus				American
1289	1289-augustus_masked-CPQ_4-15165	YDR104C		0	1	Introgression			S. paradoxus				American
1290	1290-augustus_masked-CPQ_4-15165	YDR101C		1		Introgression			S. paradoxus				American
1291	1291-augustus_masked-CPQ_4-15165			2		Introgression			S. paradoxus				American
1292	1292-augustus_masked-CPQ_4-15165	YDR106W		1		Introgression			S. paradoxus				American
1293	1293-augustus_masked-AVB_8-8023	YIL050W		10		Introgression			S. paradoxus				Eurasia
1294	1294-augustus_masked-AVB_8-8023	YIL051C		9		Introgression			S. paradoxus				Eurasia
1295	1295-augustus_masked-YCB-8071	YLR079W		29		Ancestral
1296	1296-augustus_masked-YCB-8071			5		candidate HGT			Schizosaccharomyces sp.	S.mikatae / kudriavzevii / paradoxus	89/89/89	83%/83/82
1297	1297-augustus_masked-ASB_2-40163			1		candidate HGT			Kuraishia	Pichia membrafaciens/Meyerozyma guilliermondii	95%/73	77%/74
1298	1298-augustus_masked-AQA_4-7348	YIL047C		10		Introgression			S. paradoxus				Eurasia
1299	1299-augustus_masked-AQA_4-7348	YIL046W		12		Introgression			S. paradoxus				Eurasia
1300	1300-augustus_masked-AKE_3-7154			0	13	Unknown
1301	1301-augustus_masked-CQS_4-6075	YML005W		1		Introgression			S. paradoxus				American
1302	1302-augustus_masked-CQS_4-6075	YML004C		1		Introgression			S. paradoxus				American
1303	1303-augustus_masked-BAG_6-6313			6		Ancestral
1307	1307-augustus_masked-AHL_3-8025	YHR085W		7		Introgression			S. paradoxus				Eurasia
1308	1308-augustus_masked-AHL_3-8025	YHR084W		7		Introgression			S. paradoxus				Eurasia
1309	1309-augustus_masked-AHH_3-5944			2		Ancestral
1310	1310-augustus_masked-BCQ_8-11841			31		Ancestral
1311	1311-augustus_masked-CPL_4-15232	YDR390C		3		Introgression			S. paradoxus				American
1312	1312-augustus_masked-CPR_4-17189			3		Introgression			S. paradoxus				American
1313	1313-augustus_masked-CPR_4-17852			7		Introgression			S. paradoxus				American
1314	1314-augustus_masked-YCB-8123			2		Ancestral
1315	1315-augustus_masked-CPA_4-16589			1		Introgression			S. paradoxus				American
1316	1316-augustus_masked-CPA_4-16589	YOR176W		1		Introgression			S. paradoxus				American
1317	1317-augustus_masked-YBK-6315			10		Introgression			S. paradoxus				American
1318	1318-augustus_masked-BDM_5-22999			1		HGT	expanded_regionB	16	Zygosaccharomyces bailii	Zygosaccharomyces parabailii ATCC60483 chr2
1319	1319-augustus_masked-BDM_5-22999			1		HGT	expanded_regionB	17	Zygosaccharomyces bailii	Zygosaccharomyces parabailii ATCC60483 chr2
1320	1320-augustus_masked-BDM_5-22999			1		HGT	expanded_regionB	19	Zygosaccharomyces bailii	Zygosaccharomyces parabailii ATCC60483 chr2
1321	1321-augustus_masked-BDM_5-22999			1		HGT	expanded_regionB	21	Zygosaccharomyces bailii	Zygosaccharomyces parabailii ATCC60483 chr2
1322	1322-augustus_masked-CPR_4-17852	YOL154W		9		Introgression			S. paradoxus				American
1323	1323-augustus_masked-CPR_4-17852			13		Introgression			S. paradoxus				American
1324	1324-augustus_masked-AHM_1-6883			16		Introgression			S. paradoxus				Eurasia
1325	1325-augustus_masked-YBP-8463			261		Ancestral
1326	1326-augustus_masked-AID_2-6383	YAL039C		14		Introgression			S. paradoxus				Eurasia
1327	1327-augustus_masked-AVB_8-7945			6		Ancestral
1328	1328-augustus_masked-AVB_8-7945	YHR133C		8		Introgression			S. paradoxus				Eurasia
1329	1329-augustus_masked-CPI_4-15337	YBR187W		7		Introgression			S. paradoxus				American
1330	1330-augustus_masked-CPI_4-15337	YBR188C		7		Introgression			S. paradoxus				American
1331	1331-augustus_masked-CPG_1-7609	YFR053C		20		Introgression			S. paradoxus				Eurasia
1332	1332-augustus_masked-CPG_1-7609	YFR051C		11		Introgression			S. paradoxus				Eurasia
1333	1333-augustus_masked-CPG_1-7609	YFR050C		13		Introgression			S. paradoxus				Eurasia
1334	1334-augustus_masked-CPG_1-7609	YFR055W		16		Introgression			S. paradoxus				Eurasia
1335	1335-augustus_masked-CPG_1-7609	YFR052W		15		Introgression			S. paradoxus				Eurasia
1336	1336-augustus_masked-CPQ_4-14811			1		Introgression			S. paradoxus				American
1337	1337-augustus_masked-CPQ_4-14811	YBL078C		2		Introgression			S. paradoxus				American
1338	1338-augustus_masked-CPK_4-16409	YDR391C		3		Introgression			S. paradoxus				American
1339	1339-augustus_masked-CPK_4-16409	YDR392W		3		Introgression			S. paradoxus				American
1340	1340-augustus_masked-AVB_8-7811			2		Introgression			S. paradoxus				Eurasia
1341	1341-augustus_masked-AQM_4-11146			0	33	Ancestral
1342	1342-augustus_masked-CDT_2-5098			2		Introgression			S. paradoxus				Eurasia
1343	1343-augustus_masked-AVB_8-7935	YMR216C		1		Introgression			S. paradoxus				Eurasia
1344	1344-augustus_masked-AHH_3-5888			6		Ancestral
1345	1345-augustus_masked-CPQ_4-15150	YBL075C		1		Introgression			S. paradoxus				American
1346	1346-augustus_masked-CPQ_4-15150	YBL074C		1		Introgression			S. paradoxus				American
1347	1347-augustus_masked-CPM_4-14657	YGL237C		9		Introgression			S. paradoxus				American
1348	1348-augustus_masked-CPM_4-14657	YGL236C		8		Introgression			S. paradoxus				American
1349	1349-augustus_masked-BBM_6-7257	YFL053W		42		Introgression			S. paradoxus				ND
1350	1350-augustus_masked-BBM_6-7257			9		Ancestral
1351	1351-augustus_masked-BBM_6-7257			34		Introgression			S. paradoxus				ND
1353	1353-augustus_masked-CPQ_4-14808	YDL234C		2		Ancestral
1354	1354-augustus_masked-CPK_4-16612			8		Introgression			S. paradoxus				American
1355	1355-augustus_masked-CPK_4-16612	YGR236C		8		Introgression			S. paradoxus				American
1356	1356-augustus_masked-CPK_4-16612	YGR235C		8		Introgression			S. paradoxus				American
1357	1357-augustus_masked-CPQ_4-15250	YDR072C		1		Introgression			S. paradoxus				American
1358	1358-augustus_masked-CPQ_4-15250	YDR068W		1		Introgression			S. paradoxus				American
1359	1359-augustus_masked-CPQ_4-15250	YDR065W		1		Introgression			S. paradoxus				American
1360	1360-augustus_masked-CPQ_4-15250	YDR066C		1		Introgression			S. paradoxus				American
1361	1361-augustus_masked-CPQ_4-15250			1		Introgression			S. paradoxus				American
1362	1362-augustus_masked-BAM_7-7195			2		Ancestral
1363	1363-augustus_masked-CDT_2-5317	YER059W		17		Introgression			S. paradoxus				Eurasia
1364	1364-augustus_masked-CDT_2-5317	YER067W		17		Introgression			S. paradoxus				Eurasia
1365	1365-augustus_masked-CQS_4-6444	YMR106C		1		Introgression			S. paradoxus				American
1366	1366-augustus_masked-CQS_4-6444			1		Introgression			S. paradoxus				American
1367	1367-augustus_masked-BPF_4-10460			36		Ancestral
1368	1368-augustus_masked-YDM-4987	YMR132C		1		Introgression			S. paradoxus				Eurasia
1369	1369-augustus_masked-AIG_2-6522			4		Ancestral
1370	1370-augustus_masked-ALT_5-7832			17		Ancestral
1371	1371-augustus_masked-BAF_6-18361			4		Ancestral
1372	1372-augustus_masked-BAF_6-18361			4		Ancestral
1373	1373-augustus_masked-AAG_6-7250			0	243	Ancestral
1374	1374-augustus_masked-BEP_4-7596			0	211	Ancestral
1375	1375-augustus_masked-CDD_2-5914			8		Ancestral
1376	1376-augustus_masked-BNB_4-11356	YOL122C		36		Introgression			S. paradoxus				American
1377	1377-augustus_masked-CDT_2-5315	YDR441C		1		Introgression			S. paradoxus				Eurasia
1378	1378-augustus_masked-YDM-5288			2		Introgression			S. paradoxus				Eurasia
1379	1379-augustus_masked-AQA_4-7239	YDR006C		2		Introgression			S. paradoxus				Eurasia
1380	1380-augustus_masked-AQA_4-7239	YDR001C		1		Introgression			S. paradoxus				Eurasia
1381	1381-augustus_masked-AQA_4-7239	YDR011W		9		Introgression			S. paradoxus				Eurasia
1382	1382-augustus_masked-AQA_4-7239	YDR009W		9		Introgression			S. paradoxus				Eurasia
1383	1383-augustus_masked-AQA_4-7239	YDR003W		1		Introgression			S. paradoxus				Eurasia
1384	1384-augustus_masked-CDT_2-5272	YDR223W		1		Introgression			S. paradoxus				Eurasia
1385	1385-augustus_masked-CDT_2-5272	YDR222W		1		Introgression			S. paradoxus				Eurasia
1386	1386-augustus_masked-CPN_4-15370	YNL229C		2		Introgression			S. paradoxus				American
1387	1387-augustus_masked-CPN_4-15370			2		Introgression			S. paradoxus				American
1388	1388-augustus_masked-CEG_4-7331	YKR068C		3		Introgression			UNKNOWN SOURCE
1389	1389-augustus_masked-CEG_4-7331	YKR066C		3		Introgression			UNKNOWN SOURCE
1390	1390-augustus_masked-CEG_4-7331			3		Unknown
1391	1391-augustus_masked-CEG_4-7331	YKR070W		3		Introgression			UNKNOWN SOURCE
1392	1392-augustus_masked-CGD_5-5418	YMR039C		7		Introgression			S. paradoxus				Eurasia
1393	1393-augustus_masked-CGD_5-5418	YMR037C		10		Introgression			S. paradoxus				Eurasia
1394	1394-augustus_masked-BMB_1-4668			6		Ancestral
1395	1395-augustus_masked-ATH_3-9260			4		Unknown
1396	1396-augustus_masked-CPA_4-16415			1		Ancestral
1397	1397-augustus_masked-ACL_7-7535			26		Unknown
1398	1398-augustus_masked-ACL_7-7535			26		Unknown
1399	1399-augustus_masked-ACL_7-7535			26		Unknown
1400	1400-augustus_masked-ACL_7-7535	YFR055W		29		Ancestral
1401	1401-augustus_masked-CQS_4-6420			1		Unknown
1402	1402-augustus_masked-BBM_6-7261	YOR140W		1		Introgression			S. paradoxus				American
1403	1403-augustus_masked-AFL_5-6754			38		Ancestral
1404	1404-augustus_masked-AID_2-6352	YDL017W		1		Introgression			S. paradoxus				Eurasia
1405	1405-augustus_masked-CQS_4-6442	YBR296C		23		Introgression			S. paradoxus				American
1406	1406-augustus_masked-AQA_4-7358	YDR251W		11		Introgression			S. paradoxus				Eurasia
1407	1407-augustus_masked-CGD_5-5424	YKL221W		14		Introgression			S. paradoxus				Eurasia
1408	1408-augustus_masked-CPL_4-15064	YOR371C		4		Ancestral
1409	1409-augustus_masked-CPN_4-15749			25		Introgression			S. paradoxus				American
1410	1410-augustus_masked-CPN_4-15749			51		Introgression			S. paradoxus				American
1411	1411-augustus_masked-CCL_1-4471			1		Ancestral
1412	1412-augustus_masked-CPN_4-15749			9		Introgression			S. paradoxus				American
1413	1413-augustus_masked-AID_2-6220	YJR104C		17		Introgression			S. paradoxus				Eurasia
1414	1414-augustus_masked-AID_2-6220	YJR105W		17		Introgression			S. paradoxus				Eurasia
1415	1415-augustus_masked-BBM_6-6977	YJR122W		9		Introgression			S. paradoxus				American
1416	1416-augustus_masked-BBM_6-6977			2		Introgression			S. paradoxus				American
1417	1417-augustus_masked-CPG_1-7550	YFL011W		6		Introgression			S. paradoxus				Eurasia
1418	1418-augustus_masked-CPG_1-7550	YFL013C		1		Introgression			S. paradoxus				Eurasia
1419	1419-augustus_masked-CPG_1-7550	YFL010C		16		Introgression			S. paradoxus				Eurasia
1420	1420-augustus_masked-AQA_4-7362	YMR307W		17		Ancestral
1421	1421-augustus_masked-CPQ_4-15088	YAL048C		5		Introgression			S. paradoxus				American
1422	1422-augustus_masked-CPR_4-17889	YGR028W		2		Introgression			S. paradoxus				American
1423	1423-augustus_masked-CPR_4-17889	YGR032W		2		Introgression			S. paradoxus				American
1424	1424-augustus_masked-CPR_4-17889	YGR033C		2		Introgression			S. paradoxus				American
1425	1425-augustus_masked-AHB_2-7036			9		Ancestral
1426	1426-augustus_masked-AHL_3-8012	YDR263C		17		Introgression			S. paradoxus				Eurasia
1427	1427-augustus_masked-AHL_3-8012	YDR260C		17		Introgression			S. paradoxus				Eurasia
1428	1428-augustus_masked-AHL_3-8012	YDR258C		17		Introgression			S. paradoxus				Eurasia
1429	1429-augustus_masked-AHL_3-8012	YDR257C		4		Introgression			S. paradoxus				Eurasia
1430	1430-augustus_masked-CPQ_4-15272	YAL062W		9		Introgression			S. paradoxus				American
1431	1431-augustus_masked-CPQ_4-15272	YAL061W		5		Introgression			S. paradoxus				American
1432	1432-augustus_masked-CPQ_4-15272	YAL059W		1		Introgression			S. paradoxus				American
1433	1433-augustus_masked-CPQ_4-15272	YAL058W		1		Introgression			S. paradoxus				American
1434	1434-augustus_masked-CPQ_4-15272	YAL056W		1		Introgression			S. paradoxus				American
1435	1435-maker-CFC_2-43056			1		HGT	expanded_regionC	30	Torulaspora microellipsoides	Torulaspora microellipsoides FYBL01000004
1436	1436-maker-BDE_8-15861			0	821	Ancestral
1437	1437-maker-BDP_5-11439			49		Ancestral
1438	1438-maker-YBR-7232			13		Introgression			S. paradoxus				ND
1439	1439-maker-AHM_1-7103			9		Introgression			S. paradoxus				Eurasia
1440	1440-maker-AHM_1-7103	YHR097C		17		Introgression			S. paradoxus				Eurasia
1441	1441-maker-CLM_4-7921			82		Ancestral
1442	1442-maker-CDK_4-10433			331		Unknown
1445	1445-maker-AMD_5-6572			103		Unknown
1446	1446-maker-CDM_4-7429			360		Introgression			S. paradoxus				American
1447	1447-maker-CPQ_4-15250	YDR059C		11		Introgression			S. paradoxus				ND
1448	1448-maker-BBM_6-7237			9		Introgression			S. paradoxus				American
1449	1449-maker-AEF_8-5122			76		Ancestral
1450	1450-maker-ANM_2-42651			92		Ancestral
1451	1451-maker-AMH_5-6637			0	161	Ancestral
1452	1452-maker-YCR-6505			4		Ancestral
1453	1453-maker-ACG_7-9645			0	10	Ancestral
1454	1454-maker-BDK_5-8644			88		Ancestral
1455	1455-maker-BTT_3-19676			26		Unknown
1456	1456-maker-ATQ_7-5187			10		Introgression			S. paradoxus				ND
1457	1457-maker-CCH_4-6793			49		candidate HGT			Kazachstania sp.
1458	1458-maker-CPL_4-15597	YBR074W		13		Introgression			S. paradoxus				American
1459	1459-maker-AMA_5-10173	YAR033W		0	114	Introgression			S. mikatae
1460	1460-maker-AMA_5-10173			43		Introgression			S. paradoxus				American
1461	1461-maker-AMA_5-10173	YAR027W		101		Introgression			S. paradoxus				American
1462	1462-maker-CPM_4-14876	YNL270C		3		Introgression			S. paradoxus				American
1463	1463-maker-CCQ_1-5741			2		Ancestral
1464	1464-maker-BRG_4-12215			39		Ancestral
1465	1465-maker-BHI_4-7563			2		Ancestral
1466	1466-maker-ACQ_8-4774			4		Unknown
1467	1467-maker-ABM_5-4633	YLR078C		10		Introgression			S. paradoxus				Eurasia
1468	1468-maker-BDG_5-19334			53		HGT	regionD	15		Torulaspora delbrueckii NRRL Y-50541 chr3	0.99	0.85
1469	1469-maker-API_4-23720			349		Ancestral
1470	1470-maker-BGL_1-18155			0	22	Unknown			S. paradoxus				American
1471	1471-maker-CGE_5-5798			17		Introgression			S. paradoxus				Eurasia
1472	1472-maker-AND_4-5595			39		Ancestral
1473	1473-maker-CET_4-8407			0	4	Ancestral
1474	1474-maker-CFC_2-43241			104		Ancestral
1475	1475-maker-AIE_1-5046	YBR062C		17		Introgression			S. paradoxus				Eurasia
1476	1476-maker-AID_2-6438			17		Introgression			S. paradoxus				Eurasia
1477	1477-maker-CGH_5-16559			0	157	Unknown
1478	1478-maker-BAG_6-6340			2		Ancestral
1479	1479-maker-AHG_3-5017			3		Unknown
1480	1480-maker-CPQ_4-15294	YDR092W		1		Introgression			S. paradoxus				American
1481	1481-maker-CPC_4-27355			0	48	Ancestral
1482	1482-maker-BRK_4-4772	YDL012C		17		Introgression			S. paradoxus				Eurasia
1483	1483-maker-AHF_3-9619			5		Unknown
1484	1484-maker-CMG_6-37743			1		Introgression			S. mikatae
1485	1485-maker-CMG_6-37743			1		Unknown
1487	1487-maker-AEL_3-25454			2		HGT	regionF	1	Kazachstania/Naumozymia	Torulaspora delbrueckii CBS 1146 chr 7 / S, paradoxus	94%/92	69%/70
1488	1488-maker-AEL_3-25454			2		HGT	regionF	5	Candida	Wickerhamomyces ciferrii	0.63	0.65
1489	1489-maker-BTE_3-67629			0	32	Ancestral
1490	1490-maker-BNB_4-11386			8		Unknown			S. paradoxus				American
1491	1491-maker-BPL_2-7584			5		candidate HGT			Kazachstania sp.
1492	1492-maker-BEE_6-12017			0	29	Introgression			S. paradoxus				American
1493	1493-maker-BEE_6-12017			11		Ancestral
1494	1494-maker-BEE_6-12017			16		Introgression			S. paradoxus				American
1495	1495-maker-ACH_7-12998			94		Ancestral
1496	1496-maker-CHB_4-9987			617		Ancestral
1497	1497-maker-CDN_4-6216			2		Introgression			S. paradoxus				American
1498	1498-maker-CDN_4-6216			65		Introgression			S. paradoxus				American
1499	1499-maker-BVC_6-19502			10		Unknown
1500	1500-maker-CPI_4-15903			1002		Ancestral
1501	1501-maker-YDB-17846			2		Unknown
1502	1502-maker-BEA_6-11925			25		Ancestral
1503	1503-maker-CEQ_4-7370			651		Unknown			S. paradoxus				Eurasia
1504	1504-maker-AIE_1-5044			9		Ancestral
1505	1505-maker-ANL_2-46428			0	782	Ancestral
1506	1506-maker-AMH_5-6583			994		Unknown
1507	1507-maker-APS_4-8484			111		Unknown
1508	1508-maker-AVB_8-8060	YML085C		9		Introgression			S. paradoxus				Eurasia
1509	1509-maker-AVT_6-51832			0	3	Ancestral
1510	1510-maker-YCJ-7201			8		Unknown			S. paradoxus				ND
1511	1511-maker-ABP_6-5400			22		Introgression			S. paradoxus				Eurasia
1512	1512-maker-ABP_6-5400	YCL005W-A		12		Introgression			S. paradoxus				ND
1513	1513-maker-ABP_6-5400			61		Introgression			S. paradoxus				Eurasia
1514	1514-maker-CDL_3-6404			181		Ancestral
1515	1515-maker-CPR_4-17889			2		Introgression			S. paradoxus				American
1516	1516-maker-YAN-14225			2		Ancestral
1517	1517-maker-ALI_5-15258			1		Unknown			S. paradoxus				American
1518	1518-maker-ALI_5-15258			1		Unknown			S. paradoxus				American
1519	1519-maker-BTG_3-6441			5		Ancestral
1520	1520-maker-CGH_5-16625			0	150	Ancestral
1521	1521-maker-BAG_6-6327			18		Unknown			S. paradoxus				American
1522	1522-maker-BRK_4-4809			8		Ancestral
1523	1523-maker-BRK_4-4809			16		Ancestral
1524	1524-maker-ARH_5-11102			8		Unknown
1525	1525-maker-CQS_4-6365			1		candidate HGT			Kluyverolactis sp.	Kluyveromyces lactis mitochondrion	0.95	0.89
1526	1526-maker-CQS_4-6365			1		Unknown
1527	1527-maker-CDE_2-5632	YDR512C		8		Unknown			S. paradoxus				Eurasia
1528	1528-maker-CNT_4-21642			206		Unknown			S. paradoxus				American
1529	1529-maker-ALI_5-15225			1		HGT				Lachancea thermotolerans CBS 6340 chr B	0.82	0.68
1530	1530-maker-BAM_7-7205	YKL070W		2		Ancestral
1531	1531-maker-CGD_5-5416	YPR153W		6		Introgression			S. paradoxus				Eurasia
1532	1532-maker-CCR_1-6225			121		candidate HGT			Schizosaccharomyces sp.	S.paradoxus mitochondrion /S. eubayanus/ T. delbrueckii mithocondrion	62/93/61	99%/85/84%
1533	1533-maker-ASC_6-27146			11		Ancestral
1534	1534-maker-BDM_5-23139			1		HGT	expanded_regionB	11	Zygosaccharomyces bailii	Zygosaccharomyces parabailii ATCC60483 chr2
1535	1535-maker-BDM_5-23139			1		HGT	expanded_regionB	9	Zygosaccharomyces bailii	Zygosaccharomyces parabailii ATCC60483 chr2
1536	1536-maker-BDM_5-23139			9		HGT	expanded_regionB	2	Zygosaccharomyces bailii	Zygosaccharomyces parabailii ATCC60483 chr2
1537	1537-maker-YCY-8051			2		Unknown
1538	1538-maker-YCY-8051			4		Unknown			S. mikatae
1539	1539-maker-CIL_2-24097			8		Unknown			S. paradoxus				Eurasia
1540	1540-maker-CPR_4-17794			2		Ancestral
1541	1541-maker-BEN_7-20201			17		Ancestral
1542	1542-maker-BDM_5-23139			5		Ancestral
1543	1543-maker-YCB-8071			34		Ancestral
1544	1544-maker-BAP_7-6884			256		Unknown
1545	1545-maker-AMH_5-6251			971		Unknown
1546	1546-maker-CPG_1-7609			0	10	Introgression			S. paradoxus				Eurasia
1547	1547-maker-YCY-8126			38		Unknown			S. paradoxus				American
1548	1548-maker-CPL_4-15494			9		Introgression			S. paradoxus				American
1549	1549-maker-CDT_2-5317			17		Introgression			S. paradoxus				Eurasia
1550	1550-maker-CKN_4-32870			45		Ancestral
1551	1551-maker-CMT_8-15862			10		Ancestral
1552	1552-maker-AQA_4-7239	YDR005C		4		Introgression			S. paradoxus				Eurasia
1553	1553-maker-CGD_5-5418	YMR043W		7		Introgression			S. paradoxus				Eurasia
1554	1554-maker-CMQ_8-5693			51		Unknown
1555	1555-maker-CMQ_8-5693			508		Unknown
1556	1556-maker-AVB_8-8045			0	18	Introgression			S. paradoxus				Eurasia
1557	1557-maker-ATH_3-9260			39		Ancestral
1558	1558-maker-ANH_4-5663			281		Ancestral
1559	1559-maker-ACL_7-7535			28		Unknown
1560	1560-maker-ACL_7-7535			820		Unknown
1561	1561-maker-ACL_7-7535			30		Unknown
1562	1562-maker-ACL_7-7535			28		Unknown
1563	1563-maker-CQB_6-11660	YMR008C		4		Ancestral
1564	1564-maker-CQS_4-6420			1		Ancestral
1565	1565-maker-AQA_4-7358			11		Introgression			S. paradoxus				Eurasia
1566	1566-maker-AQD_4-6575	YDR046C		2		Introgression			S. paradoxus				Eurasia
1567	1567-maker-CGV_3-7506			156		Ancestral
1568	1568-maker-AHL_3-8012	YDR261C		17		Introgression			S. paradoxus				Eurasia
1569	1569-maker-YBL-9938			832		Ancestral
1570	1570-maker-CPQ_4-15272			1		Introgression			S. paradoxus				American
1571	1571-snap_masked-CFC_2-43056			1		HGT	expanded_regionC	32	Torulaspora microellipsoides	Torulaspora microellipsoides FYBL01000004
1572	1572-snap_masked-CFC_2-43056			1		HGT	expanded_regionC	7	Torulaspora microellipsoides	Torulaspora microellipsoides FYBL01000004
1573	1573-snap_masked-CPK_4-16846			3		Introgression			S. paradoxus				American
1574	1574-snap_masked-AIE_1-5050			15		Introgression			S. paradoxus				Eurasia
1575	1575-snap_masked-BBM_6-7010	YML081C-A		5		Introgression			S. paradoxus				American
1576	1576-snap_masked-BBM_6-7010			1		Introgression			S. paradoxus				American
1577	1577-snap_masked-AQA_4-7171			5		Ancestral
1578	1578-snap_masked-CQS_4-6447			1		Introgression			S. paradoxus				American
1579	1579-snap_masked-BMB_1-4633			287		Ancestral
1580	1580-snap_masked-CDT_2-5211	YOR380W		8		Introgression			S. paradoxus				Eurasia
1581	1581-snap_masked-CDT_2-5211	YOR378W		15		Introgression			S. paradoxus				Eurasia
1582	1582-snap_masked-CDT_2-5331			3		Introgression			S. paradoxus				Eurasia
1583	1583-snap_masked-ABB_5-4847			32		Unknown
1588	1588-snap_masked-YCO-8921			103		Ancestral
1589	1589-snap_masked-BVG_4-25625			37		Introgression			S. paradoxus				American
1590	1590-snap_masked-CPQ_4-15250			18		Introgression			S. paradoxus				American
1591	1591-snap_masked-CQA_6-8135			14		Ancestral
1592	1592-snap_masked-YCL-7822			35		Introgression			S. paradoxus				ND
1593	1593-snap_masked-CNH_4-20281			187		Unknown
1594	1594-snap_masked-AMH_5-6573			40		Ancestral
1595	1595-snap_masked-CEI_2-8878			29		Ancestral
1596	1596-snap_masked-CPM_4-14907			10		Introgression			S. paradoxus				American
1597	1597-snap_masked-ATQ_7-5187	YDL160C-A		10		Introgression			S. paradoxus				Eurasia
1598	1598-snap_masked-AVB_8-8024			22		Introgression			S. paradoxus				Eurasia
1599	1599-snap_masked-BBM_6-7242	YLR108C		0	1	Ancestral
1600	1600-snap_masked-CPR_4-17880			3		Unknown			S. paradoxus				American
1601	1601-snap_masked-ATV_5-44131			0	7	Ancestral
1602	1602-snap_masked-CCH_4-6793			49		candidate HGT			Torulaspora sp.	Torulaspora delbrueckii CBS 1146 chr 5	0.99	0.69
1603	1603-snap_masked-CCH_4-6793			49		Unknown
1604	1604-snap_masked-BAH_6-7523			972		Unknown
1605	1605-snap_masked-CPL_4-15597			15		Introgression			S. paradoxus				American
1606	1606-snap_masked-BBM_6-7244			747		Ancestral
1607	1607-snap_masked-AMH_5-6336			3		Ancestral
1608	1608-snap_masked-AIE_1-5035	YFR009W		3		Introgression			S. paradoxus				Eurasia
1609	1609-snap_masked-CPG_1-7486	YLR387C		2		Introgression			S. paradoxus				Eurasia
1610	1610-snap_masked-CKF_3-7120	YGL053W		165		Ancestral
1611	1611-snap_masked-CCQ_1-5470			34		Introgression			S. paradoxus				Eurasia
1612	1612-snap_masked-CCQ_1-5470			2		Introgression			S. paradoxus				Eurasia
1613	1613-snap_masked-CPA_4-16966	YHR002W		2		Introgression			S. paradoxus				American
1614	1614-snap_masked-CPN_4-15612			0	10	Ancestral
1615	1615-snap_masked-CPN_4-15612	YGR013W		2		Introgression			S. paradoxus				American
1616	1616-snap_masked-YCC-11519	YPR200C		10		Ancestral
1617	1617-snap_masked-AVB_8-7764	YLR118C		17		Introgression			S. paradoxus				Eurasia
1618	1618-snap_masked-ABD_5-6706			12		Unknown
1619	1619-snap_masked-ABD_5-6706			12		Unknown
1620	1620-snap_masked-ABD_5-6706			12		Unknown
1621	1621-snap_masked-ABL_5-5136			23		Unknown
1622	1622-snap_masked-BHI_4-7563			2		Ancestral
1623	1623-snap_masked-AMM_4-6587			1		Ancestral
1624	1624-snap_masked-AHL_3-7762	YIR015W		3		Introgression			S. paradoxus				Eurasia
1625	1625-snap_masked-AHL_3-7762	YIR014W		3		Introgression			S. paradoxus				Eurasia
1626	1626-snap_masked-AHL_3-7762	YIR012W		3		Introgression			S. paradoxus				Eurasia
1627	1627-snap_masked-AQD_4-6879			11		Introgression			S. paradoxus				Eurasia
1628	1628-snap_masked-CQS_4-6404			1		Ancestral
1629	1629-snap_masked-CQS_4-6404	YBR298C		1		Ancestral
1630	1630-snap_masked-BBM_6-7046			7		Introgression			S. paradoxus				American
1631	1631-snap_masked-BDG_5-19334			17		Unknown
1632	1632-snap_masked-AID_2-6456			3		Introgression			S. paradoxus				Eurasia
1633	1633-snap_masked-AID_2-6456	YMR176W		3		Introgression			S. paradoxus				Eurasia
1634	1634-snap_masked-AID_2-6456	YMR177W		3		Introgression			S. paradoxus				Eurasia
1635	1635-snap_masked-CPL_4-15567	YHR181W		11		Introgression			S. paradoxus				American
1636	1636-snap_masked-AID_2-6449			1		Introgression			S. paradoxus				Eurasia
1637	1637-snap_masked-ABM_5-4457			17		Introgression			S. paradoxus				Eurasia
1638	1638-snap_masked-ABM_5-4457	YDR532C		17		Introgression			S. paradoxus				Eurasia
1639	1639-snap_masked-CLG_4-26269			57		Ancestral
1640	1640-snap_masked-ARP_2-8812			46		Ancestral
1641	1641-snap_masked-YBR-7258			17		Introgression			S. paradoxus				Eurasia
1642	1642-snap_masked-BCD_8-12448	YGL254W		2		Introgression			S. paradoxus				American
1643	1643-snap_masked-BAN_7-6824			331		Ancestral
1644	1644-snap_masked-BQN_4-5641			193		Introgression			S. paradoxus				Eurasia
1645	1645-snap_masked-CPK_4-16853			3		Introgression			S. paradoxus				American
1646	1646-snap_masked-AIE_1-5046	YBR065C		17		Introgression			S. paradoxus				Eurasia
1647	1647-snap_masked-BAG_6-6343			5		Ancestral
1648	1648-snap_masked-CGE_5-5812	YOR085W		2		Introgression			S. paradoxus				Eurasia
1649	1649-snap_masked-AKB_2-9725			0	12	Ancestral
1650	1650-snap_masked-ACQ_8-5049			3		Ancestral
1651	1651-snap_masked-AHG_3-5017			3		HGT	regionE	15	Zygosaccharomyces sp.
1652	1652-snap_masked-AHG_3-5017			0	2	Unknown		12		Zygosaccharomyces parabailii chrs 1 and 2	0.85	0.65
1653	1653-snap_masked-AHG_3-5017			3		HGT	regionE	7		Zygosaccharomyces parabailii ATCC60483 chr2
1654	1654-snap_masked-AHG_3-5017			3		Unknown
1655	1655-snap_masked-BBM_6-7233			1		Unknown			S. paradoxus				Eurasia
1656	1656-snap_masked-BGR_1-19009			1007		Unknown
1657	1657-snap_masked-AMC_5-5099			24		Unknown
1658	1658-snap_masked-CNP_1-20000			38		Introgression			S. paradoxus				American
1659	1659-snap_masked-BDQ_6-13887			24		Ancestral
1660	1660-snap_masked-BCB_3-14860			34		Introgression			S. paradoxus				American
1661	1661-snap_masked-CMG_6-37743			2		Introgression			S. mikatae
1662	1662-snap_masked-CMG_6-37743			1		Introgression			S. mikatae
1663	1663-snap_masked-CMG_6-37743			475		Unknown
1664	1664-snap_masked-CMG_6-37743			13		Unknown
1666	1666-snap_masked-AFB_4-8178			3		Ancestral
1667	1667-snap_masked-BMV_2-11488			32		Ancestral
1668	1668-snap_masked-AEL_3-25454			6		Unknown
1669	1669-snap_masked-BEE_6-12017			10		Unknown			S. paradoxus				American
1670	1670-snap_masked-BEE_6-12017			11		Unknown
1671	1671-snap_masked-CQG_6-13109			154		Unknown
1672	1672-snap_masked-YCZ-6600			16		Ancestral
1673	1673-snap_masked-AQA_4-7086			3		Introgression			S. paradoxus				Eurasia
1674	1674-snap_masked-BHR_4-9388	YDR036C		373		Ancestral
1675	1675-snap_masked-AQD_4-6814			6		Introgression			S. paradoxus				Eurasia
1676	1676-snap_masked-AIE_1-5054			5		Unknown			S. paradoxus				Eurasia
1677	1677-snap_masked-AFA_4-7928			522		Unknown
1678	1678-snap_masked-CPR_4-17651	YGL013C		2		Ancestral
1679	1679-snap_masked-CPI_4-15424	YOL138C		1		Introgression			S. paradoxus				American
1680	1680-snap_masked-APS_4-8484			111		Unknown
1681	1681-snap_masked-APS_4-8484			111		Ancestral
1682	1682-snap_masked-CLG_4-26387			5		Ancestral
1683	1683-snap_masked-CPL_4-15430			5		Introgression			S. paradoxus				American
1684	1684-snap_masked-ASV_1-19156			2		Ancestral
1685	1685-snap_masked-BGP_1-17003			0	140	Ancestral
1686	1686-snap_masked-ABP_6-5400	YCL005W		38		Introgression			S. paradoxus				Eurasia
1687	1687-snap_masked-ABP_6-5400	YCR008W		50		Introgression			S. paradoxus				Eurasia
1688	1688-snap_masked-CDL_3-6416			7		Ancestral
1689	1689-snap_masked-AVB_8-7958			12		Introgression			S. paradoxus				Eurasia
1690	1690-snap_masked-AVB_8-7958	YAL037W		12		Introgression			S. paradoxus				Eurasia
1691	1691-snap_masked-ALI_5-15258			1		Introgression			S. paradoxus				American
1693	1693-snap_masked-BAM_7-7087			2		Ancestral
1694	1694-snap_masked-AHF_3-9612			4		Ancestral
1695	1695-snap_masked-YAN-14482			0	330	Unknown			S. mikatae
1696	1696-snap_masked-BIF_1-6636	YIL156W-B		34		Introgression			S. paradoxus				Eurasia
1697	1697-snap_masked-BAI_7-6394			8		Ancestral
1698	1698-snap_masked-BRK_4-4809			17		Unknown			S. paradoxus				American
1699	1699-snap_masked-ARH_5-11102			8		Ancestral
1700	1700-snap_masked-CGD_5-5439	YDL048C		2		Introgression			S. paradoxus				Eurasia
1701	1701-snap_masked-BGV_2-15527			0	285	Ancestral
1702	1702-snap_masked-CNT_4-21642			3		Ancestral
1703	1703-snap_masked-CDF_1-5358			4		Ancestral
1704	1704-snap_masked-CPD_4-13463			503		Introgression			S. paradoxus				American
1705	1705-snap_masked-BVC_6-19273	YNR066C		4		Ancestral
1706	1706-snap_masked-BDM_5-23139			2		HGT	expanded_regionB	13	Zygosaccharomyces bailii	Zygosaccharomyces parabailii ATCC60483 chr2
1707	1707-snap_masked-BDM_5-23139			1		HGT	expanded_regionB	3	Zygosaccharomyces bailii	Zygosaccharomyces bailii /parabailii	0.92	0.73
1708	1708-snap_masked-BAN_7-6753			22		Unknown
1709	1709-snap_masked-YCL-7479			173		Ancestral
1710	1710-snap_masked-AHL_3-7774	YPL031C		5		Introgression			S. paradoxus				Eurasia
1711	1711-snap_masked-AIE_1-4858			14		Introgression			S. paradoxus				Eurasia
1712	1712-snap_masked-BBM_6-7272	YHL017W		3		Introgression			S. paradoxus				American
1713	1713-snap_masked-CPQ_4-15165	YDR100W		1		Introgression			S. paradoxus				American
1714	1714-snap_masked-ASB_2-40163			1		candidate HGT				Zygosaccharomyces bailii /parabailii	0.92	0.73
1715	1715-snap_masked-AFI_5-7003			14		Ancestral
1718	1718-snap_masked-BDS_6-12987			1		Ancestral
1719	1719-snap_masked-CPR_4-17494			2		Introgression			S. paradoxus				American
1720	1720-snap_masked-CPL_4-15232	YDR389W		3		Introgression			S. paradoxus				American
1721	1721-snap_masked-BDD_8-15410			171		Ancestral
1722	1722-snap_masked-ANM_2-42709			1		Ancestral
1723	1723-snap_masked-BDM_5-22999			1		HGT	expanded_regionB	23	Zygosaccharomyces bailii	Zygosaccharomyces parabailii ATCC60483 chr2
1724	1724-snap_masked-BDM_5-22999			22		HGT	expanded_regionB		Zygosaccharomyces bailii	Zygosaccharomyces parabailii ATCC60483 chr2
1725	1725-snap_masked-ACI_7-6868			3		Ancestral
1726	1726-snap_masked-AVB_8-7945	YHR132W-A		8		Introgression			S. paradoxus				Eurasia
1727	1727-snap_masked-CPR_4-17387			32		Ancestral
1728	1728-snap_masked-CPG_1-7609	YFR049W		13		Introgression			S. paradoxus				Eurasia
1729	1729-snap_masked-BBH_6-7041			0	13	Ancestral
1730	1730-snap_masked-BGQ_1-19910			18		Ancestral
1731	1731-snap_masked-ADQ_4-7102			50		Ancestral
1732	1732-snap_masked-BRK_4-4801			4		Introgression			S. paradoxus				Eurasia
1733	1733-snap_masked-CPK_4-16409	YDR393W		3		Introgression			S. paradoxus				American
1734	1734-snap_masked-AVB_8-7946			20		Ancestral
1735	1735-snap_masked-BAQ_7-7673	YLR081W		2		candidate HGT			Schizosaccharomyces sp.	Zygosaccharomyces parabailii ATCC60483 chr2
1736	1736-snap_masked-APR_4-6467			1009		Ancestral
1737	1737-snap_masked-AVB_8-7935	YMR215W		1		Introgression			S. paradoxus				Eurasia
1738	1738-snap_masked-BBM_6-7257			2		Ancestral
1739	1739-snap_masked-BBM_6-7257			2		Ancestral
1741	1741-snap_masked-CEI_2-9038			3		Ancestral
1742	1742-snap_masked-CPA_4-16842			3		Unknown
1743	1743-snap_masked-CPA_4-16842			3		Introgression			S. paradoxus				American
1744	1744-snap_masked-CGD_5-5433			2		Introgression			S. paradoxus				Eurasia
1745	1745-snap_masked-ASC_6-27073			17		Ancestral
1746	1746-snap_masked-CDD_2-5914	YER185W		8		Ancestral
1747	1747-snap_masked-BNB_4-11356	YOL123W		36		Introgression			S. paradoxus				American
1748	1748-snap_masked-CDT_2-5315	YDR440W		1		Introgression			S. paradoxus				Eurasia
1749	1749-snap_masked-AQM_4-11146			0	6	Ancestral
1750	1750-snap_masked-CPN_4-15370			2		Introgression			S. paradoxus				American
1751	1751-snap_masked-BSL_4-12345			0	1	candidate HGT			Zygosaccharomyces sp.	S. eubayanus mitochondrion	1	1
1752	1752-snap_masked-CEG_4-7331	YKR064W		3		Introgression			UNKNOWN SOURCE
1753	1753-snap_masked-CPN_4-15564			9		Introgression			S. paradoxus				American
1754	1754-snap_masked-CGD_5-5418	YMR040W		7		Introgression			S. paradoxus				Eurasia
1755	1755-snap_masked-ACL_7-7535			30		Unknown
1756	1756-snap_masked-CQS_4-6420			1		Ancestral
1757	1757-snap_masked-CQS_4-6420			1		Unknown
1758	1758-snap_masked-BBM_6-7261			1		Introgression			S. paradoxus				American
1759	1759-snap_masked-CQS_4-6442			29		Introgression			S. paradoxus				American
1760	1760-snap_masked-YAB-7556			46		Ancestral
1761	1761-snap_masked-CGD_5-5424	YKL219W		13		Introgression			S. paradoxus				Eurasia
1762	1762-snap_masked-ANM_2-42027			1		Ancestral
1763	1763-snap_masked-CPN_4-15749			25		Introgression			S. paradoxus				American
1764	1764-snap_masked-CPG_1-7550	YFL012W		2		Introgression			S. paradoxus				Eurasia
1765	1765-snap_masked-CPQ_4-15088	YAL047C		5		Introgression			S. paradoxus				American
1766	1766-snap_masked-AEF_8-5136			740		Ancestral
1767	1767-snap_masked-BCA_3-8244			894		Unknown
1773	1773-YAL008W			1008		Ancestral								S288c
1781	1781-YAL016C-A			873		Unknown								S288c
1782	1782-YAL016C-B			1010		Unknown								S288c
1787	1787-YAL019W-A			6		Ancestral								S288c
1788	1788-YAL020C			1009		Ancestral								S288c
1795	1795-YAL026C-A			1001		Ancestral								S288c
1801	1801-YAL031W-A			14		Ancestral								S288c
1805	1805-YAL034C-B			1008		Ancestral								S288c
1806	1806-YAL034W-A			1010		Ancestral								S288c
1807	1807-YAL035W			1008		Ancestral								S288c
1808	1808-YAL036C			1000		Ancestral								S288c
1809	1809-YAL037C-A			998		Unknown								S288c
1810	1810-YAL037W			1000		Ancestral								S288c
1812	1812-YAL039C			997		Ancestral								S288c
1820	1820-YAL047C			1010		Ancestral								S288c
1821	1821-YAL047W-A			915		Ancestral								S288c
1822	1822-YAL048C			1010		Ancestral								S288c
1832	1832-YAL061W_NumOfGenes_2			1007		Ancestral								S288c
1833	1833-YAL062W_NumOfGenes_2			1000		Ancestral								S288c
1834	1834-YAL063C			0	0	Ancestral								S288c
1835	1835-YAL063C-A			673		Unknown								S288c
1836	1836-YAL064C-A_NumOfGenes_2			136		Ancestral								S288c
1837	1837-YAL064W			673		Unknown								S288c
1838	1838-YAL064W-B			4		Ancestral								S288c
1839	1839-YAL065C_NumOfGenes_2			716		Ancestral								S288c
1840	1840-YAL066W			789		Unknown								S288c
1841	1841-YAL067C			787		Ancestral								S288c
1842	1842-YAL068W-A			56		Ancestral								S288c
1843	1843-YAL069W			66		Ancestral								S288c
1855	1855-YAR027W			630		Ancestral								S288c
1856	1856-YAR028W_NumOfGenes_2			791		Ancestral								S288c
1857	1857-YAR029W			796		Ancestral								S288c
1858	1858-YAR030C			816		Unknown								S288c
1859	1859-YAR031W			598		Ancestral								S288c
1860	1860-YAR035C-A			1000		Unknown								S288c
1861	1861-YAR035W_NumOfGenes_2			1006		Ancestral								S288c
1862	1862-YAR042W			1002		Ancestral								S288c
1863	1863-YAR047C			67		Introgression			S. paradoxus				American	S288c
1864	1864-YAR050W_NumOfGenes_3			0	2	Ancestral								S288c
1865	1865-YAR053W			673		Unknown								S288c
1866	1866-YAR060C_NumOfGenes_2		YAR060C,YHR212C	676		Ancestral								S288c
1867	1867-YAR066W_NumOfGenes_3		YAR066W,YHR214W	957		Ancestral								S288c
1868	1868-YAR068W_NumOfGenes_3		YAR068W,YHR214W-A	932		Ancestral								S288c
1869	1869-YAR070C_NumOfGenes_2		YAR070C,YHR214C-E	813		Ancestral								S288c
1882	1882-YBL012C			41		Ancestral								S288c
1885	1885-YBL015W			1010		Ancestral								S288c
1903	1903-YBL032W_NumOfGenes_2			1005		Ancestral								S288c
1920	1920-YBL048W			1010		Unknown								S288c
1925	1925-YBL054W_NumOfGenes_2			1010		Ancestral								S288c
1931	1931-YBL059W			0	909	Ancestral								S288c
1941	1941-YBL070C			931		Ancestral								S288c
1949	1949-YBL077W			57		Ancestral								S288c
1967	1967-YBL096C			832		Ancestral								S288c
1971	1971-YBL100W-C			983		Ancestral								S288c
1980	1980-YBL108W			932		Unknown			S. mikatae					S288c
1981	1981-YBL109W			12		Unknown			S. paradoxus				Eurasia	S288c
1988	1988-YBR007C			995		Ancestral								S288c
1989	1989-YBR008C			994		Ancestral								S288c
1991	1991-YBR010W			1009		Ancestral								S288c
1993	1993-YBR012C			947		Introgression			S. paradoxus				Eurasia	S288c
1994	1994-YBR013C			978		Ancestral								S288c
1998	1998-YBR017C			985		Ancestral								S288c
1999	1999-YBR018C			972		Ancestral								S288c
2000	2000-YBR019C			975		Ancestral								S288c
2001	2001-YBR020W			975		Ancestral								S288c
2016	2016-YBR036C			1010		Ancestral								S288c
2017	2017-YBR037C			1010		Ancestral								S288c
2019	2019-YBR039W_NumOfGenes_2			1003		Ancestral								S288c
2020	2020-YBR040W			1004		Ancestral								S288c
2021	2021-YBR041W			1006		Ancestral								S288c
2022	2022-YBR042C			993		Ancestral								S288c
2023	2023-YBR043C			1001		Ancestral								S288c
2026	2026-YBR046C			1006		Ancestral								S288c
2027	2027-YBR047W			1005		Ancestral								S288c
2028	2028-YBR048W_NumOfGenes_2			1005		Ancestral								S288c
2031	2031-YBR051W			988		Ancestral								S288c
2042	2042-YBR060C			1008		Ancestral								S288c
2043	2043-YBR061C			994		Ancestral								S288c
2044	2044-YBR062C			994		Ancestral								S288c
2045	2045-YBR063C_NumOfGenes_2		YBR063C,YBR064W	994		Ancestral								S288c
2046	2046-YBR065C			994		Ancestral								S288c
2047	2047-YBR066C			994		Ancestral								S288c
2048	2048-YBR067C			986		Ancestral								S288c
2052	2052-YBR072C-A			1000		Unknown								S288c
2054	2054-YBR073W			1000		Ancestral								S288c
2055	2055-YBR074W			1002		Ancestral								S288c
2056	2056-YBR076C-A			999		Unknown								S288c
2057	2057-YBR076W			1000		Ancestral								S288c
2058	2058-YBR077C			992		Ancestral								S288c
2059	2059-YBR078W			988		Ancestral								S288c
2060	2060-YBR079C			1005		Ancestral								S288c
2075	2075-YBR092C			890		Ancestral								S288c
2076	2076-YBR093C			937		Ancestral								S288c
2097	2097-YBR113W			1010		Ancestral								S288c
2100	2100-YBR116C			50		Ancestral								S288c
2134	2134-YBR150C			1010		Ancestral								S288c
2135	2135-YBR151W			1010		Ancestral								S288c
2136	2136-YBR152W			1010		Unknown								S288c
2137	2137-YBR153W			1010		Ancestral								S288c
2138	2138-YBR154C			1010		Ancestral								S288c
2139	2139-YBR155W			1010		Ancestral								S288c
2164	2164-YBR180W			1005		Ancestral								S288c
2165	2165-YBR181C			14		Ancestral								S288c
2171	2171-YBR186W			971		Ancestral								S288c
2172	2172-YBR187W			970		Ancestral								S288c
2173	2173-YBR188C			970		Unknown								S288c
2175	2175-YBR190W_NumOfGenes_2			1008		Ancestral								S288c
2186	2186-YBR199W			996		Ancestral								S288c
2195	2195-YBR206W			22		Ancestral								S288c
2207	2207-YBR218C			1010		Ancestral								S288c
2216	2216-YBR226C			1009		Ancestral								S288c
2282	2282-YBR292C			1010		Ancestral								S288c
2283	2283-YBR293W			994		Ancestral								S288c
2284	2284-YBR294W			991		Ancestral								S288c
2285	2285-YBR295W			991		Ancestral								S288c
2286	2286-YBR296C			991		Ancestral								S288c
2287	2287-YBR296C-A			988		Unknown								S288c
2288	2288-YBR297W			940		Ancestral								S288c
2289	2289-YBR298C_NumOfGenes_2			981		Ancestral								S288c
2290	2290-YCL001W			974		Ancestral								S288c
2291	2291-YCL001W-A			974		Unknown								S288c
2292	2292-YCL001W-B			974		Ancestral								S288c
2293	2293-YCL002C			977		Ancestral								S288c
2294	2294-YCL004W			992		Ancestral								S288c
2295	2295-YCL005W			993		Ancestral								S288c
2296	2296-YCL005W-A_NumOfGenes_2		YCL005W-A,YCL007C	995		Ancestral								S288c
2297	2297-YCL008C_NumOfGenes_2			1000		Ancestral								S288c
2298	2298-YCL009C_NumOfGenes_2			999		Ancestral								S288c
2305	2305-YCL018W			1009		Ancestral								S288c
2306	2306-YCL021W-A_NumOfGenes_2			1002		Ancestral								S288c
2307	2307-YCL022C_NumOfGenes_2		YCL022C,YCL024W	1010		Ancestral								S288c
2326	2326-YCL041C			1005		Ancestral								S288c
2327	2327-YCL042W			1009		Ancestral								S288c
2350	2350-YCR001W			974		Unknown								S288c
2351	2351-YCR002C			974		Ancestral								S288c
2352	2352-YCR003W			975		Ancestral								S288c
2353	2353-YCR004C			971		Ancestral								S288c
2354	2354-YCR005C			970		Ancestral								S288c
2355	2355-YCR006C			972		Ancestral								S288c
2357	2357-YCR008W			982		Ancestral								S288c
2358	2358-YCR009C			987		Ancestral								S288c
2359	2359-YCR010C			987		Ancestral								S288c
2391	2391-YCR040W_NumOfGenes_2		YCR040W,YCL066W	991		Ancestral								S288c
2392	2392-YCR041W_NumOfGenes_2		YCR041W,YCL065W	1001		Ancestral								S288c
2396	2396-YCR045W-A_NumOfGenes_2		YCR045W-A,YCR045C	1010		Ancestral								S288c
2406	2406-YCR060W_NumOfGenes_2			1009		Ancestral								S288c
2416	2416-YCR072C			1009		Ancestral								S288c
2417	2417-YCR073C			1002		Ancestral								S288c
2418	2418-YCR073W-A			1001		Ancestral								S288c
2422	2422-YCR077C			1010		Ancestral								S288c
2440	2440-YCR097W			1006		Unknown			S. paradoxus				ND	S288c
2441	2441-YCR097W-A			898		Ancestral								S288c
2442	2442-YCR098C_NumOfGenes_2			934		Ancestral								S288c
2443	2443-YCR099C			939		Ancestral								S288c
2444	2444-YCR100C			890		Ancestral								S288c
2445	2445-YCR101C			74		Ancestral								S288c
2446	2446-YCR102C_NumOfGenes_2			853		Ancestral								S288c
2447	2447-YCR102W-A			996		Unknown								S288c
2448	2448-YCR105W			761		Ancestral								S288c
2449	2449-YCR106W			761		Ancestral								S288c
2450	2450-YCR107W_NumOfGenes_4		YCR107W,YOL165C	723		Ancestral								S288c
2451	2451-YCR108C_NumOfGenes_2			772		Ancestral								S288c
2458	2458-YDL007C-A			990		Ancestral								S288c
2459	2459-YDL007W			1000		Ancestral								S288c
2460	2460-YDL008W			1000		Ancestral								S288c
2461	2461-YDL009C			999		Ancestral								S288c
2462	2462-YDL010W_NumOfGenes_2		YDL010W,YDL011C	1000		Ancestral								S288c
2463	2463-YDL012C			994		Ancestral								S288c
2464	2464-YDL013W			994		Ancestral								S288c
2477	2477-YDL026W			809		Unknown								S288c
2483	2483-YDL032W			52		Ancestral								S288c
2497	2497-YDL048C			1009		Ancestral								S288c
2498	2498-YDL049C			1009		Ancestral								S288c
2499	2499-YDL051W_NumOfGenes_2		YDL051W,YDL050C	1009		Ancestral								S288c
2509	2509-YDL061C			1010		Ancestral								S288c
2510	2510-YDL062W			113		Ancestral								S288c
2519	2519-YDL072C			996		Ancestral								S288c
2520	2520-YDL073W			996		Ancestral								S288c
2602	2602-YDL157C			1000		Ancestral								S288c
2603	2603-YDL158C			998		Ancestral								S288c
2606	2606-YDL160C			1001		Ancestral								S288c
2607	2607-YDL160C-A			1001		Ancestral								S288c
2608	2608-YDL161W			1001		Ancestral								S288c
2609	2609-YDL162C			1001		Ancestral								S288c
2610	2610-YDL164C_NumOfGenes_2		YDL164C,YDL163W	1001		Ancestral								S288c
2611	2611-YDL165W			1001		Ancestral								S288c
2612	2612-YDL166C			1001		Ancestral								S288c
2613	2613-YDL167C			1001		Ancestral								S288c
2632	2632-YDL187C			417		Ancestral								S288c
2666	2666-YDL221W			799		Ancestral								S288c
2671	2671-YDL226C			1009		Ancestral								S288c
2672	2672-YDL227C			960		Ancestral								S288c
2679	2679-YDL235C			999		Ancestral								S288c
2680	2680-YDL236W			999		Ancestral								S288c
2681	2681-YDL237W			997		Ancestral								S288c
2682	2682-YDL238C			1001		Ancestral								S288c
2683	2683-YDL239C			999		Ancestral								S288c
2685	2685-YDL240W			1002		Ancestral								S288c
2686	2686-YDL241W			934		Unknown								S288c
2687	2687-YDL242W_NumOfGenes_2			999		Unknown								S288c
2688	2688-YDL243C			12		Ancestral								S288c
2689	2689-YDL247W_NumOfGenes_2		YDL247W,YJR160C	725		Ancestral								S288c
2690	2690-YDL247W-A			70		Ancestral								S288c
2696	2696-YDR005C			1008		Ancestral								S288c
2697	2697-YDR006C			1004		Ancestral								S288c
2698	2698-YDR007W_NumOfGenes_2		YDR007W,YDR008C	1003		Ancestral								S288c
2699	2699-YDR009W			1003		Ancestral								S288c
2700	2700-YDR010C			1003		Unknown								S288c
2701	2701-YDR011W			1003		Ancestral								S288c
2724	2724-YDR034C			997		Ancestral								S288c
2725	2725-YDR034C-A			777		Unknown			S. paradoxus				American	S288c
2728	2728-YDR036C			709		Introgression			S. paradoxus				Eurasia	S288c
2729	2729-YDR037W			709		Introgression			S. paradoxus				Eurasia	S288c
2730	2730-YDR038C_NumOfGenes_3		YDR038C,YDR039C,YDR040C	736		Introgression			S. paradoxus				Eurasia	S288c
2736	2736-YDR046C_NumOfGenes_2			1009		Ancestral								S288c
2738	2738-YDR048C			1010		Ancestral								S288c
2741	2741-YDR051C			994		Ancestral								S288c
2742	2742-YDR052C_NumOfGenes_2		YDR052C,YDR053W	994		Ancestral								S288c
2743	2743-YDR054C			994		Ancestral								S288c
2744	2744-YDR055W			994		Ancestral								S288c
2745	2745-YDR056C			998		Ancestral								S288c
2746	2746-YDR057W			1001		Ancestral								S288c
2747	2747-YDR058C			1001		Ancestral								S288c
2748	2748-YDR059C			1001		Ancestral								S288c
2789	2789-YDR100W			1010		Ancestral								S288c
2790	2790-YDR101C			1010		Ancestral								S288c
2791	2791-YDR102C			1010		Unknown								S288c
2792	2792-YDR103W			1010		Ancestral								S288c
2793	2793-YDR104C			1010		Ancestral								S288c
2801	2801-YDR112W			119		Ancestral								S288c
2808	2808-YDR118W-A			995		Ancestral								S288c
2824	2824-YDR133C			556		Ancestral								S288c
2825	2825-YDR134C			982		Ancestral								S288c
2844	2844-YDR154C			92		Ancestral								S288c
2845	2845-YDR155C			1009		Ancestral								S288c
2860	2860-YDR169C-A			1010		Unknown								S288c
2881	2881-YDR187C			106		Ancestral								S288c
2893	2893-YDR199W			6		Ancestral								S288c
2899	2899-YDR206W			1009		Ancestral								S288c
2900	2900-YDR207C			1009		Ancestral								S288c
2904	2904-YDR212W			1009		Ancestral								S288c
2905	2905-YDR213W			1009		Ancestral								S288c
2914	2914-YDR222W			1010		Ancestral								S288c
2915	2915-YDR223W			1010		Ancestral								S288c
2918	2918-YDR226W			1010		Ancestral								S288c
2919	2919-YDR227W			1010		Ancestral								S288c
2941	2941-YDR249C			1000		Ancestral								S288c
2943	2943-YDR251W			1000		Ancestral								S288c
2949	2949-YDR257C			1007		Ancestral								S288c
2950	2950-YDR258C			1006		Ancestral								S288c
2951	2951-YDR259C			994		Ancestral								S288c
2952	2952-YDR260C			994		Ancestral								S288c
2953	2953-YDR261C			994		Ancestral								S288c
2954	2954-YDR262W			994		Ancestral								S288c
2955	2955-YDR263C			994		Ancestral								S288c
2980	2980-YDR290W			1010		Ancestral								S288c
3002	3002-YDR312W			1007		Ancestral								S288c
3020	3020-YDR327W			924		Ancestral								S288c
3027	3027-YDR334W			996		Ancestral								S288c
3028	3028-YDR335W			1006		Ancestral								S288c
3029	3029-YDR336W			1006		Ancestral								S288c
3030	3030-YDR337W			1006		Ancestral								S288c
3031	3031-YDR338C			1005		Ancestral								S288c
3032	3032-YDR339C			994		Ancestral								S288c
3033	3033-YDR340W			995		Unknown			S. paradoxus				Eurasia	S288c
3034	3034-YDR341C			994		Ancestral								S288c
3035	3035-YDR342C_NumOfGenes_2		YDR342C,YDR343C	797		Ancestral								S288c
3036	3036-YDR344C			956		Unknown								S288c
3037	3037-YDR345C_NumOfGenes_2			977		Ancestral								S288c
3038	3038-YDR346C			994		Ancestral								S288c
3039	3039-YDR347W			994		Ancestral								S288c
3040	3040-YDR348C			994		Ancestral								S288c
3051	3051-YDR360W			81		Ancestral								S288c
3083	3083-YDR389W			1008		Ancestral								S288c
3084	3084-YDR390C			1008		Ancestral								S288c
3085	3085-YDR391C			1008		Ancestral								S288c
3086	3086-YDR392W			1008		Ancestral								S288c
3087	3087-YDR393W			1008		Ancestral								S288c
3091	3091-YDR398W			1000		Ancestral								S288c
3092	3092-YDR399W			1000		Ancestral								S288c
3093	3093-YDR400W			1000		Ancestral								S288c
3094	3094-YDR402C_NumOfGenes_2		YDR402C,YDR401W	1000		Ancestral								S288c
3099	3099-YDR406W-A			1006		Unknown								S288c
3129	3129-YDR440W			1010		Ancestral								S288c
3130	3130-YDR441C			1010		Ancestral								S288c
3133	3133-YDR445C			1010		Unknown			S. paradoxus				American	S288c
[truncated: 858 more rows]

## Sheet: Table S4
Table S4: Functional enrichment for 1,116 variable ORFs
1) GO-ID: the ID of the enriched GO term
2) Term: the name of the enriched GO term
3) Category: the category of the enriched GO term. C: cellular components, F: molecular function, P: biological process .
4) FDR: the value of false discover rate, i.e. the adjust p-value after multiple test correction.
5) P-value: the raw Fisher's exact test (one-side) p-value before FDR correction
6) Odds ratio: the odds ratio calculted by the Fisher's exact test.
7) 95% CI lower bound: the upper bound of the 95% confidence interval (CI) calculated by the Fisher's exact test.
8) 95% CI upper bound: the upper bound of the 95% confidence interval (CI) calculated by the Fisher's exact test.
9) # Test: number of ORFs associated with this GO term in the test set.
10) # Ref: number of ORFs associated with this GO term in the reference set.
11) #notAnnotTest: number of ORFs not associated with this GO in the test set.
12) #notAnnotTest: number of ORFs not associated with this GO in the reference set.
Chains of related GOs that are all statistically-significant, only the most specific GO will be showing as the representative for these chains.
GO-ID	Term	Category	FDR	P-Value	Odds ratio	95% CI lower bound	95% CI upper bound	#Test	#Ref	#notAnnotTest	#notAnnotRef
GO:0000128	flocculation	P	2.50632e-40	4.17441e-44	25.2276	13.1722	Infinity	108	10	2382	5566
GO:0016021	integral component of membrane	C	1.33147e-17	1.55235e-20	1.729	1.56727	Infinity	631	915	1859	4661
GO:0055085	transmembrane transport	P	7.89945e-09	1.57884e-11	1.80952	1.56081	Infinity	253	328	2237	5248
GO:0055114	oxidation-reduction process	P	1.20531e-05	3.41278e-08	25.2276	14.3771	Infinity	208	286	2282	5290
GO:0036281	coflocculation	P	2.65145e-05	7.94905e-08	36.0418	6.74675	Infinity	16	1	2474	5575
GO:0022891	substrate-specific transmembrane transporter activity	F	5.75819e-05	1.82221e-07	1.78431	1.47719	Infinity	152	196	2338	5380
GO:0031225	anchored component of membrane	C	0.000139802	4.65696e-07	3.44002	2.22479	Infinity	41	27	2449	5549
GO:0000981	RNA polymerase II transcription factor activity, sequence-specific DNA binding	F	0.000262498	1.04929e-06	2.27603	1.70103	Infinity	72	72	2418	5504
GO:0018456	aryl-alcohol dehydrogenase (NAD+) activity	F	0.000408959	1.70286e-06	7.51473	3.30281	Infinity	20	6	2470	5570
GO:0005886	plasma membrane	C	0.00213234	1.3851e-05	1.75165	1.40244	Infinity	109	142	2381	5434
GO:0015074	DNA integration	P	0.00257481	2.05848e-05	24.7294	4.38653	Infinity	11	1	2479	5575
GO:0044011	single-species biofilm formation on inanimate substrate	P	0.00257481	2.05848e-05	24.7294	4.38653	Infinity	11	1	2479	5575
GO:0016337	single organismal cell-cell adhesion	P	0.00257481	2.05848e-05	24.7294	4.38653	Infinity	11	1	2479	5575
GO:0090606	single-species surface biofilm formation	P	0.00257481	2.05848e-05	24.7294	4.38653	Infinity	11	1	2479	5575
GO:0019076	viral release from host cell	P	0.00291045	2.52071e-05	Infinity	5.68454	Infinity	9	0	2481	5576
GO:0030430	host cell cytoplasm	C	0.00291045	2.52071e-05	Infinity	5.68454	Infinity	9	0	2481	5576
GO:0005199	structural constituent of cell wall	F	0.00442313	3.9045e-05	3.86561	2.12297	Infinity	24	14	2466	5562
GO:0043709	cell adhesion involved in single-species biofilm formation	P	0.00978486	9.61537e-05	12.3661	3.23025	Infinity	11	2	2479	5574
GO:0008270	zinc ion binding	F	0.01644	0.000175243	1.47853	1.23336	Infinity	154	238	2336	5338
GO:0006081	cellular aldehyde metabolic process	P	0.0223329	0.000252937	2.39093	1.56508	Infinity	36	34	2454	5542
GO:0015238	drug transmembrane transporter activity	F	0.029374	0.000342469	4.82062	2.11198	Infinity	15	7	2475	5569
GO:0008483	transaminase activity	F	0.0322161	0.000386335	3.46428	1.82636	Infinity	20	13	2470	5563
GO:0009277	fungal-type cell wall	C	0.0353792	0.00043016	2.25783	1.4956	Infinity	37	37	2453	5539
GO:0030246	carbohydrate binding	F	0.0388366	0.000491602	2.81704	1.64729	Infinity	25	20	2465	5556
GO:0032511	late endosome to vacuole transport via multivesicular body sorting pathway	P	0.0424315	0.000544175	2.64631	1.5945	Infinity	27	23	2463	5553
GO:0043162	ubiquitin-dependent protein catabolic process via the multivesicular body sorting pathway	P	0.0446023	0.000579444	2.84605	1.64216	Infinity	24	19	2466	5557
Complete list of statistically-significant GO-ID
GO-ID	Term	Category	FDR	P-Value	Odds ratio	95% CI lower bound	95% CI upper bound	#Test	#Ref	#notAnnotTest	#notAnnotRef
GO:0000128	flocculation	P	2.50632e-40	4.17441e-44	25.2276	14.3771	Infinity	108	10	2382	5566
GO:0098743	cell aggregation	P	3.2856e-39	1.64171e-42	19.7722	11.9926	Infinity	110	13	2380	5563
GO:0098630	aggregation of unicellular organisms	P	3.2856e-39	1.64171e-42	19.7722	11.9926	Infinity	110	13	2380	5563
GO:0044764	multi-organism cellular process	P	5.57867e-29	3.71664e-32	5.64099	4.32953	Infinity	144	60	2346	5516
GO:0031224	intrinsic component of membrane	C	7.49983e-21	7.2799e-24	1.7984	1.63226	Infinity	661	933	1829	4643
GO:0051704	multi-organism process	P	7.49983e-21	7.49484e-24	3.58814	2.88403	Infinity	159	104	2331	5472
GO:0016021	integral component of membrane	C	1.33147e-17	1.55235e-20	1.729	1.56727	Infinity	631	915	1859	4661
GO:0044425	membrane part	C	2.07814e-16	2.769e-19	1.65061	1.50387	Infinity	718	1099	1772	4477
GO:0016020	membrane	C	1.52588e-15	2.2873e-18	1.57933	1.44724	Infinity	862	1400	1628	4176
GO:0022857	transmembrane transporter activity	F	3.48135e-10	5.79839e-13	2.05542	1.73718	Infinity	204	232	2286	5344
GO:0044419	interspecies interaction between organisms	P	4.46551e-10	8.18132e-13	22.6471	8.08986	Infinity	30	3	2460	5573
GO:0055085	transmembrane transport	P	7.89945e-09	1.57884e-11	1.80952	1.56081	Infinity	253	328	2237	5248
GO:0005215	transporter activity	F	3.47328e-08	7.52044e-11	1.79168	1.54107	Infinity	242	316	2248	5260
GO:0030312	external encapsulating structure	C	7.1333e-08	1.66333e-10	3.11695	2.28834	Infinity	75	55	2415	5521
GO:0005618	cell wall	C	2.40695e-07	6.01337e-10	3.03133	2.22107	Infinity	73	55	2417	5521
GO:0016491	oxidoreductase activity	F	6.12343e-06	1.63183e-08	1.68734	1.44262	Infinity	218	300	2272	5276
GO:0055114	oxidation-reduction process	P	1.20531e-05	3.41278e-08	1.68581	1.43621	Infinity	208	286	2282	5290
GO:0036281	coflocculation	P	2.65145e-05	7.94905e-08	36.0418	6.74675	Infinity	16	1	2474	5575
GO:0022891	substrate-specific transmembrane transporter activity	F	5.75819e-05	1.82221e-07	1.78431	1.47719	Infinity	152	196	2338	5380
GO:0031225	anchored component of membrane	C	0.000139802	4.65696e-07	3.44002	2.22479	Infinity	41	27	2449	5549
GO:0016032	viral process	P	0.000203131	7.44317e-07	31.5113	5.80004	Infinity	14	1	2476	5575
GO:0044403	symbiosis, encompassing mutualism through parasitism	P	0.000203131	7.44317e-07	31.5113	5.80004	Infinity	14	1	2476	5575
GO:0071944	cell periphery	C	0.000225109	8.62344e-07	1.66103	1.39317	Infinity	171	237	2319	5339
GO:0000981	RNA polymerase II transcription factor activity, sequence-specific DNA binding	F	0.000262498	1.04929e-06	2.27603	1.70103	Infinity	72	72	2418	5504
GO:0018456	aryl-alcohol dehydrogenase (NAD+) activity	F	0.000408959	1.70286e-06	7.51473	3.30281	Infinity	20	6	2470	5570
GO:0016614	oxidoreductase activity, acting on CH-OH group of donors	F	0.000874124	3.78535e-06	2.5001	1.76871	Infinity	54	49	2436	5527
GO:0031589	cell-substrate adhesion	P	0.000902203	4.24845e-06	15.7549	4.2907	Infinity	14	2	2476	5574
GO:0001071	nucleic acid binding transcription factor activity	F	0.000902203	4.35774e-06	1.86259	1.47552	Infinity	102	125	2388	5451
GO:0003700	transcription factor activity, sequence-specific DNA binding	F	0.000902203	4.35774e-06	1.86259	1.47552	Infinity	102	125	2388	5451
GO:0022892	substrate-specific transporter activity	F	0.00125955	6.43348e-06	1.59132	1.33385	Infinity	167	241	2323	5335
GO:0019058	viral life cycle	P	0.00125955	6.84498e-06	26.9882	4.85599	Infinity	12	1	2478	5575
GO:0043657	host cell	C	0.00125955	7.76205e-06	Infinity	6.43095	Infinity	10	0	2480	5576
GO:0044216	other organism cell	C	0.00125955	7.76205e-06	Infinity	6.43095	Infinity	10	0	2480	5576
GO:0044215	other organism	C	0.00125955	7.76205e-06	Infinity	6.43095	Infinity	10	0	2480	5576
GO:0044217	other organism part	C	0.00125955	7.76205e-06	Infinity	6.43095	Infinity	10	0	2480	5576
GO:0018995	host	C	0.00125955	7.76205e-06	Infinity	6.43095	Infinity	10	0	2480	5576
GO:0033643	host cell part	C	0.00125955	7.76205e-06	Infinity	6.43095	Infinity	10	0	2480	5576
GO:1902578	single-organism localization	P	0.00168854	1.06869e-05	1.34356	1.19771	Infinity	396	688	2094	4888
GO:0005886	plasma membrane	C	0.00213234	1.3851e-05	1.75165	1.40244	Infinity	109	142	2381	5434
GO:0016616	oxidoreductase activity, acting on the CH-OH group of donors, NAD or NADP as acceptor	F	0.00257481	1.81822e-05	2.47522	1.70764	Infinity	47	43	2443	5533
GO:0044765	single-organism transport	P	0.00257481	2.01212e-05	1.3377	1.18975	Infinity	378	658	2112	4918
GO:0044011	single-species biofilm formation on inanimate substrate	P	0.00257481	2.05848e-05	24.7294	4.38653	Infinity	11	1	2479	5575
GO:0090606	single-species surface biofilm formation	P	0.00257481	2.05848e-05	24.7294	4.38653	Infinity	11	1	2479	5575
GO:0090604	surface biofilm formation	P	0.00257481	2.05848e-05	24.7294	4.38653	Infinity	11	1	2479	5575
GO:0098602	single organism cell adhesion	P	0.00257481	2.05848e-05	24.7294	4.38653	Infinity	11	1	2479	5575
GO:0051703	intraspecies interaction between organisms	P	0.00257481	2.05848e-05	24.7294	4.38653	Infinity	11	1	2479	5575
GO:0016337	single organismal cell-cell adhesion	P	0.00257481	2.05848e-05	24.7294	4.38653	Infinity	11	1	2479	5575
GO:0015074	DNA integration	P	0.00257481	2.05848e-05	24.7294	4.38653	Infinity	11	1	2479	5575
GO:0043656	intracellular region of host	C	0.00291045	2.52071e-05	Infinity	5.68454	Infinity	9	0	2481	5576
GO:0019076	viral release from host cell	P	0.00291045	2.52071e-05	Infinity	5.68454	Infinity	9	0	2481	5576
GO:0030430	host cell cytoplasm	C	0.00291045	2.52071e-05	Infinity	5.68454	Infinity	9	0	2481	5576
GO:0033646	host intracellular part	C	0.00291045	2.52071e-05	Infinity	5.68454	Infinity	9	0	2481	5576
GO:0005199	structural constituent of cell wall	F	0.00442313	3.9045e-05	3.86561	2.12297	Infinity	24	14	2466	5562
GO:0044010	single-species biofilm formation	P	0.00978486	9.61537e-05	12.3661	3.23025	Infinity	11	2	2479	5574
GO:0043709	cell adhesion involved in single-species biofilm formation	P	0.00978486	9.61537e-05	12.3661	3.23025	Infinity	11	2	2479	5574
GO:0043708	cell adhesion involved in biofilm formation	P	0.00978486	9.61537e-05	12.3661	3.23025	Infinity	11	2	2479	5574
GO:0090609	single-species submerged biofilm formation	P	0.00978486	9.61537e-05	12.3661	3.23025	Infinity	11	2	2479	5574
GO:0090605	submerged biofilm formation	P	0.00978486	9.61537e-05	12.3661	3.23025	Infinity	11	2	2479	5574
GO:0042710	biofilm formation	P	0.00978486	9.61537e-05	12.3661	3.23025	Infinity	11	2	2479	5574
GO:0043169	cation binding	F	0.0106126	0.000106055	1.33822	1.17497	Infinity	299	516	2191	5060
GO:0098609	cell-cell adhesion	P	0.0138709	0.000140927	7.30879	2.63123	Infinity	13	4	2477	5572
GO:0022610	biological adhesion	P	0.0142524	0.00014955	5.14362	2.27966	Infinity	16	7	2474	5569
GO:0007155	cell adhesion	P	0.0142524	0.00014955	5.14362	2.27966	Infinity	16	7	2474	5569
GO:0008270	zinc ion binding	F	0.01644	0.000175243	1.47853	1.23336	Infinity	154	238	2336	5338
GO:0006810	transport	P	0.0170174	0.000184232	1.25704	1.13044	Infinity	468	867	2022	4709
GO:0046872	metal ion binding	F	0.0195466	0.000214869	1.32548	1.16115	Infinity	287	499	2203	5077
GO:0051234	establishment of localization	P	0.0214512	0.000239379	1.24934	1.12435	Infinity	476	887	2014	4689
GO:0006081	cellular aldehyde metabolic process	P	0.0223329	0.000252937	2.39093	1.56508	Infinity	36	34	2454	5542
GO:0015238	drug transmembrane transporter activity	F	0.029374	0.000342469	4.82062	2.11198	Infinity	15	7	2475	5569
GO:0090484	drug transporter activity	F	0.029374	0.000342469	4.82062	2.11198	Infinity	15	7	2475	5569
GO:0008483	transaminase activity	F	0.0322161	0.000386335	3.46428	1.82636	Infinity	20	13	2470	5563
GO:0016769	transferase activity, transferring nitrogenous groups	F	0.0322161	0.000386335	3.46428	1.82636	Infinity	20	13	2470	5563
GO:0009277	fungal-type cell wall	C	0.0353792	0.00043016	2.25783	1.4956	Infinity	37	37	2453	5539
GO:0051179	localization	P	0.0360122	0.000443855	1.23152	1.11034	Infinity	495	935	1995	4641
GO:0032509	endosome transport via multivesicular body sorting pathway	P	0.0367603	0.000459197	2.63058	1.60178	Infinity	28	24	2462	5552
GO:0030246	carbohydrate binding	F	0.0388366	0.000491602	2.81704	1.64729	Infinity	25	20	2465	5556
GO:0032511	late endosome to vacuole transport via multivesicular body sorting pathway	P	0.0424315	0.000544175	2.64631	1.5945	Infinity	27	23	2463	5553
GO:0043162	ubiquitin-dependent protein catabolic process via the multivesicular body sorting pathway	P	0.0446023	0.000579444	2.84605	1.64216	Infinity	24	19	2466	5557

## Sheet: Table S5
Table S5: Essential genes and core genome
Variability in essential genes defined in S228C
Gene	Orf classification	Ortholog in the Pangenome	Occurrences	Origin assignment	Origin (closest hit)	S. paradoxus clade	Notes
YDR037W	Verified	218-augustus_masked-339-ALB_3	350	Ancestral			There are clues for this ORFs to be part of an ancient introgression from unknown species
YFL008W	Verified	924-augustus_masked-AQD_4-6879	11	Introgression	S. paradoxus		Recombinant
YGL097W	Verified	366-augustus_masked-8812-CQS_4	1	Introgression	S. paradoxus	American
YLR127C	Verified	883-augustus_masked-AVB_8-7764	1	Introgression	S. paradoxus		Recombinant
YML125C	Verified	1109-augustus_masked-CEI_2-8657	343	Ancestral			There are clues for this ORFs to be part of an ancient introgression from unknown species
YBR079C	Verified	834-augustus_masked-CPL_4-15597	8	Introgression	S. paradoxus	American
YBR152W	Verified	1052-augustus_masked-CQS_4-6442	1	Introgression	S. paradoxus	American
YBR153W	Verified	1051-augustus_masked-CQS_4-6442	1	Introgression	S. paradoxus	American
YBR154C	Verified	1048-augustus_masked-CQS_4-6442	1	Introgression	S. paradoxus	American
YBR155W	Verified	1050-augustus_masked-CQS_4-6442	1	Introgression	S. paradoxus	American
YCL004W	Verified	1157-augustus_masked-ABP_6-5400	39	Introgression	S. paradoxus	Eurasia
YCR072C	Verified	1151-augustus_masked-AHM_1-7118	2	Introgression	S. paradoxus	Eurasia
YDL007W	Verified	1057-augustus_masked-BRK_4-4772	11	Introgression	S. paradoxus	Eurasia
YDL008W	Verified	1056-augustus_masked-BRK_4-4772	11	Introgression	S. paradoxus	Eurasia
YDL164C	Verified	805-augustus_masked-ATQ_7-5187	10	Introgression	S. paradoxus	Eurasia
YDL165W	Verified	809-augustus_masked-ATQ_7-5187	10	Introgression	S. paradoxus	Eurasia
YDL166C	Verified	806-augustus_masked-ATQ_7-5187	10	Introgression	S. paradoxus	Eurasia
YDL235C	Verified	129-augustus_masked-1697-AIE_1	15	Introgression	S. paradoxus	Eurasia
YDR052C	Verified	796-augustus_masked-YAE-4456	17	Introgression	S. paradoxus	Eurasia
YDR212W	Verified	733-augustus_masked-CPK_4-16846	2	Introgression	S. paradoxus	American
YDR339C	Verified	736-augustus_masked-AIE_1-5050	17	Introgression	S. paradoxus	Eurasia
YDR341C	Verified	735-augustus_masked-AIE_1-5050	17	Introgression	S. paradoxus	Eurasia
YDR390C	Verified	1311-augustus_masked-CPL_4-15232	3	Introgression	S. paradoxus	American
YDR510W	Verified	58-augustus_masked-11091-BAF_6	20	Introgression	S. paradoxus	ND
YDR527W	Verified	964-augustus_masked-ABM_5-4457	17	Introgression	S. paradoxus	Eurasia
YDR531W	Verified	118-augustus_masked-1661-AIE_1	17	Introgression	S. paradoxus	Eurasia
YER008C	Verified	974-augustus_masked-YBR-7258	14	Introgression	S. paradoxus	Eurasia
YER168C	Verified	880-augustus_masked-AVB_8-7811	16	Introgression	S. paradoxus	Eurasia
YER171W	Verified	879-augustus_masked-AVB_8-7811	9	Introgression	S. paradoxus	Eurasia
YFL017C	Verified	65-augustus_masked-11538-CPG_1	1	Introgression	S. paradoxus	Eurasia
YFL022C	Verified	388-augustus_masked-9889-CPR_4	3	Introgression	S. paradoxus	American
YFR050C	Verified	1333-augustus_masked-CPG_1-7609	13	Introgression	S. paradoxus	Eurasia
YFR051C	Verified	1332-augustus_masked-CPG_1-7609	11	Introgression	S. paradoxus	Eurasia
YGL040C	Verified	115-augustus_masked-1654-AIE_1	16	Introgression	S. paradoxus	Eurasia
YGR048W	Verified	417-augustus_masked-9909-CPR_4	3	Introgression	S. paradoxus	American
YIL046W	Verified	1299-augustus_masked-AQA_4-7348	12	Introgression	S. paradoxus	Eurasia
YIL051C	Verified	1294-augustus_masked-AVB_8-8023	9	Introgression	S. paradoxus	Eurasia
YIL144W	Verified	743-augustus_masked-AQA_4-7171	5	Introgression	S. paradoxus	Eurasia
YIR011C	Verified	921-augustus_masked-AHL_3-7762	5	Introgression	S. paradoxus	Eurasia
YIR012W	Verified	1626-snap_masked-AHL_3-7762	3	Introgression	S. paradoxus	Eurasia
YIR015W	Verified	1624-snap_masked-AHL_3-7762	3	Introgression	S. paradoxus	Eurasia
YJL085W	Verified	844-augustus_masked-BBM_6-7255	2	Introgression	S. paradoxus	American
YJL087C	Verified	842-augustus_masked-BBM_6-7255	2	Introgression	S. paradoxus	American
YJL090C	Verified	843-augustus_masked-BBM_6-7255	1	Introgression	S. paradoxus	American
YJL143W	Verified	967-augustus_masked-BBM_6-7211	4	Introgression	S. paradoxus	American
YJL167W	Verified	1046-augustus_masked-AQD_4-6895	6	Introgression	S. paradoxus	Eurasia
YKR038C	Verified	895-augustus_masked-AIE_1-5069	4	Introgression	S. paradoxus	Eurasia
YKR068C	Verified	1388-augustus_masked-CEG_4-7331	3	Introgression	Unknown species in Taiwanese clade
YKR071C	Verified	375-augustus_masked-9019-CEI_2	3	Introgression	Unknown species in Taiwanese clade
YLL050C	Verified	1278-augustus_masked-CPR_4-17794	2	Introgression	S. paradoxus	American
YLR078C	Verified	1467-maker-ABM_5-4633	10	Introgression	S. paradoxus	Eurasia
YLR457C	Verified	1226-augustus_masked-AQA_4-6966	7	Introgression	S. paradoxus	Eurasia
YLR459W	Verified	206-augustus_masked-3085-AHL_3	7	Introgression	S. paradoxus	Eurasia
YML085C	Verified	1508-maker-AVB_8-8060	9	Introgression	S. paradoxus	Eurasia
YMR033W	Verified	511-maker-5486-AQA_4	12	Introgression	S. paradoxus	ND
YMR043W	Verified	1553-maker-CGD_5-5418	7	Introgression	S. paradoxus	Eurasia
YNL256W	Verified	178-augustus_masked-2804-CPI_4	5	Introgression	S. paradoxus	American
YNL263C	Verified	891-augustus_masked-CPM_4-14876	2	Introgression	S. paradoxus	American
YNL267W	Verified	889-augustus_masked-CPM_4-14876	2	Introgression	S. paradoxus	American
YOL123W	Verified	1747-snap_masked-BNB_4-11356	36	Introgression	S. paradoxus	American
YOL146W	Verified	827-augustus_masked-YCL-7822	4	Introgression	S. paradoxus	American
YOL149W	Verified	828-augustus_masked-YCL-7822	5	Introgression	S. paradoxus	American
YOR341W	Verified	814-augustus_masked-ABM_5-4619	16	Introgression	S. paradoxus	Eurasia
YPR108W	Verified	320-augustus_masked-7607-CPQ_4	5	Introgression	S. paradoxus	American
YPR143W	Verified	140-augustus_masked-1700-AIE_1	6	Introgression	S. paradoxus	Eurasia
YPR144C	Verified	1244-augustus_masked-CGD_5-5416	6	Introgression	S. paradoxus	Eurasia
YDR054C	Verified	797-augustus_masked-YAE-4456	17	Introgression	S. paradoxus	Eurasia
YFL017W-A	Verified	564-snap_masked-11538-CPG_1	7	Introgression	S. paradoxus	ND
YFR052W	Verified	1335-augustus_masked-CPG_1-7609	15	Introgression	S. paradoxus	Eurasia
YKL095W	Verified	1163-augustus_masked-YAW-6840	18	Introgression	S. paradoxus	Eurasia
YOL097C	Verified	956-augustus_masked-AID_2-6449	1	Introgression	S. paradoxus	Eurasia
YAL034W-A	Verified	none
YBR060C	Verified	none
YDR398W	Verified	none
YER172C	Verified	none
YFL009W	Verified	none
YFR027W	Verified	none
YGR074W	Verified	none
YJL156C	Verified	none
YJL174W	Verified	none
YJR017C	Verified	none
YLR132C	Verified	none
YLR141W	Verified	none
YLR145W	Verified	none
YLR147C	Verified	none
YLR153C	Verified	none
YLR163C	Verified	none
YLR166C	Verified	none
YLR167W	Verified	none
YLR175W	Verified	none
YLR186W	Verified	none
YLR195C	Verified	none
YLR196W	Verified	none
YLR438C-A	Verified	none
YNL149C	Verified	none
YOL133W	Verified	none
YOR182C	Verified	none
YPR105C	Verified	none
YPR107C	Verified	none
YAL034C-B	Dubious	none
YBL077W	Dubious	none
YBR190W	Dubious	none
YCL041C	Dubious	none
YDL221W	Dubious	none
YDR187C	Dubious	none
YDR327W	Dubious	none
YGL239C	Dubious	none
YGR073C	Dubious	none
YGR114C	Dubious	none
YGR190C	Dubious	none
YJL009W	Dubious	none
YJL015C	Dubious	none
YJL086C	Dubious	none
YJL202C	Dubious	none
YKL036C	Dubious	none
YLR101C	Dubious	none
YLR140W	Dubious	none
YLR230W	Dubious	none
YLR379W	Dubious	none
YMR290W-A	Dubious	none
YNL150W	Dubious	none
YOL134C	Dubious	none
YPR142C	Dubious	none

## Sheet: Table S6
Table S6: Overview of the 6 major HGT Regions
Name	Region length	Size of the known region	max n. of strains	note	Origin
regionA	38kb	38kb	46	Known	Torulaspora sp.
regionB	117kb	17kb	407	Partially known	Z. bailii
regionC	165kb	65kb	185	Partially known	T. microellipsoides
regionD	54kb	NA	58		T. delbrueckii
regionE	70kb	NA	3
regionF	50Kb	NA	6

## Sheet: Table S7
Table S7: overview of LOH regions among the heterozygous diploid isolates
Strain	number_loh	min_width	max_width	mean_width	median_width	sum_loh	percentage_loh	size_without_loh
BKQ	40	51000	1028000	235650	187000	9426000	0.78	2652000
BPK	37	53000	763000	192865	103000	7136000	0.59	4942000
BNL	32	52000	925000	238156	148000	7621000	0.63	4457000
BLR	30	52000	925000	219400	148000	6582000	0.55	5496000
BPF	35	53000	897000	193000	119000	6755000	0.56	5323000
AQR	38	52000	663000	179026	137000	6803000	0.56	5275000
AIF	38	52000	663000	174816	139500	6643000	0.55	5435000
BLT	39	51000	843000	195205	126000	7613000	0.63	4465000
BQR	40	53000	1068000	259225	155500	10369000	0.86	1709000
AIN	36	51000	895000	237750	147500	8559000	0.71	3519000
BQS	32	52000	1079000	293875	207500	9404000	0.78	2674000
BQE	18	52000	910000	168444	82000	3032000	0.25	9046000
APS	33	53000	1079000	230818	142000	7617000	0.63	4461000
AQQ	36	51000	1079000	262806	163500	9461000	0.78	2617000
ASD	34	53000	1060000	293971	221500	9995000	0.83	2083000
ASE	34	53000	1060000	293912	221500	9993000	0.83	2085000
ALL	24	51000	713000	159458	90000	3827000	0.32	8251000
ALM	20	52000	711000	210050	105500	4201000	0.35	7877000
BLG	21	52000	471000	137524	85000	2888000	0.24	9190000
BLI	21	53000	460000	117857	75000	2475000	0.21	9603000
BFB	33	51000	176000	86455	74000	2853000	0.24	9225000
BEP	43	52000	797000	186558	135000	8022000	0.66	4056000
CBG	28	51000	1092000	112250	62000	3143000	0.26	8935000
ATH	33	55000	943000	269970	154000	8909000	0.74	3169000
BPT	35	52000	907000	201714	145000	7060000	0.58	5018000
BQM	16	51000	1532000	285938	114500	4575000	0.38	7503000
AII	37	52000	1092000	281514	188000	10416000	0.86	1662000
BHC	35	55000	892000	298400	210000	10444000	0.87	1634000
ARK	28	51000	1032000	345571	296000	9676000	0.8	2402000
ARC	35	51000	1092000	267000	172000	9345000	0.77	2733000
BER	38	52000	968000	245289	130000	9321000	0.77	2757000
BES	37	56000	993000	259162	136000	9589000	0.79	2489000
BQH	20	55000	844000	189800	106500	3796000	0.31	8282000
AIQ	16	51000	498000	169000	101000	2704000	0.22	9374000
BEQ	18	53000	628000	219444	169500	3950000	0.33	8128000
AIK	20	61000	1532000	528500	527500	10570000	0.88	1508000
CAH	12	52000	1055000	330750	284000	3969000	0.33	8109000
CBA	15	51000	1055000	263267	71000	3949000	0.33	8129000
CAI	23	52000	174000	82870	76000	1906000	0.16	10172000
CAK	10	51000	727000	177200	100500	1772000	0.15	10306000
CAL	9	51000	727000	150111	60000	1351000	0.11	10727000
BSL	18	51000	363000	106389	68000	1915000	0.16	10163000
CRH	45	52000	628000	163600	122000	7362000	0.61	4716000
BRD	16	51000	306000	110125	67500	1762000	0.15	10316000
CRG	29	51000	856000	210310	142000	6099000	0.51	5979000
AIL	22	52000	676000	284818	232000	6266000	0.52	5812000
AMS	20	52000	676000	267750	201500	5355000	0.44	6723000
BQB	16	54000	964000	226562	130000	3625000	0.3	8453000
BBV	39	51000	1079000	225308	147000	8787000	0.73	3291000
CFE	38	51000	1079000	185132	104000	7035000	0.58	5043000
BRF	29	51000	641000	186241	119000	5401000	0.45	6677000
BSM	28	51000	641000	188250	111500	5271000	0.44	6807000
BSN	27	51000	642000	199481	119000	5386000	0.45	6692000
BIH	32	61000	817000	225031	138500	7201000	0.6	4877000
BKC	32	56000	815000	224281	138500	7177000	0.59	4901000
BLS	32	51000	817000	253188	170500	8102000	0.67	3976000
BKD	20	51000	595000	189350	194500	3787000	0.31	8291000
BNP	23	53000	602000	168739	125000	3881000	0.32	8197000
CBH	43	55000	917000	205279	127000	8827000	0.73	3251000
BPM	26	54000	1055000	306308	197000	7964000	0.66	4114000
BKP	21	52000	821000	244238	175000	5129000	0.42	6949000
CRA	24	68000	699000	251292	242000	6031000	0.5	6047000
BKM	22	54000	632000	284045	273000	6249000	0.52	5829000
BKG	33	59000	1092000	278818	197000	9201000	0.76	2877000
BKF	19	52000	576000	250211	251000	4754000	0.39	7324000
BLL	20	52000	576000	244350	227000	4887000	0.4	7191000
CHB	41	57000	1532000	217976	149000	8937000	0.74	3141000
CHD	24	51000	203000	86500	76000	2076000	0.17	10002000
CGV	39	54000	966000	213231	158000	8316000	0.69	3762000
CHE	38	51000	404000	156658	115500	5953000	0.49	6125000
ARL	27	53000	1072000	266556	198000	7197000	0.6	4881000
CKL	30	57000	1072000	309267	182000	9278000	0.77	2800000
CKH	30	57000	1072000	308700	182000	9261000	0.77	2817000
CKG	31	57000	1072000	297710	184000	9229000	0.76	2849000
CIS	31	57000	1072000	306194	184000	9492000	0.79	2586000
CKC	31	61000	1072000	303097	184000	9396000	0.78	2682000
CIP	30	61000	1079000	325800	232000	9774000	0.81	2304000
CIM	30	57000	1079000	316433	186000	9493000	0.79	2585000
CIN	30	58000	1079000	316100	186000	9483000	0.79	2595000
CIQ	31	57000	1079000	320839	231000	9946000	0.82	2132000
CIR	29	57000	1079000	328517	187000	9527000	0.79	2551000
CKF	29	62000	1079000	335103	277000	9718000	0.81	2360000
CKD	30	57000	1072000	309000	182500	9270000	0.77	2808000
CKI	31	57000	1072000	297806	184000	9232000	0.76	2846000
CKB	30	57000	1072000	310600	182000	9318000	0.77	2760000
BCA	30	63000	1072000	309033	182500	9271000	0.77	2807000
CKE	33	57000	1072000	284061	177000	9374000	0.78	2704000
AMT	31	57000	1072000	307129	231000	9521000	0.79	2557000
CKP	32	51000	1072000	304312	185500	9738000	0.81	2340000
CIT	31	57000	1072000	310194	187000	9616000	0.8	2462000
CKQ	30	57000	1072000	320267	231500	9608000	0.8	2470000
BMN	30	61000	1072000	310767	182000	9323000	0.77	2755000
CKM	31	57000	1072000	300903	184000	9328000	0.77	2750000
CIV	28	57000	1092000	341964	163000	9575000	0.79	2503000
CKT	31	57000	1072000	301839	184000	9357000	0.78	2721000
CHC	34	51000	818000	237618	195000	8079000	0.67	3999000
BLF	25	52000	1010000	262800	184000	6570000	0.54	5508000
BLC	34	58000	849000	311088	254500	10577000	0.88	1501000
BKS	25	51000	949000	257160	205000	6429000	0.53	5649000
BLP	24	54000	949000	302292	225000	7255000	0.6	4823000
BLN	25	51000	949000	243200	179000	6080000	0.5	5998000
BRB	40	51000	657000	176825	146500	7073000	0.59	5005000
BIR	22	58000	673000	149091	100000	3280000	0.27	8798000
CPF	28	60000	785000	206643	124000	5786000	0.48	6292000
CHF	2	51000	203000	127000	127000	254000	0.02	11824000
AIM	12	54000	617000	268250	234000	3219000	0.27	8859000
AHP	40	51000	558000	200350	145000	8014000	0.66	4064000
AQE	48	52000	574000	199042	151500	9554000	0.79	2524000
AQP	31	51000	1079000	274871	204000	8521000	0.71	3557000
BPL	33	60000	574000	199364	153000	6579000	0.55	5499000
AIP	34	51000	793000	120735	81000	4105000	0.34	7973000
CAN	33	51000	515000	125030	81000	4126000	0.34	7952000
CAB	45	52000	633000	120444	87000	5420000	0.45	6658000
CAP	44	52000	632000	195045	130000	8582000	0.71	3496000
AQC	44	51000	741000	216250	115500	9515000	0.79	2563000
BVT	42	52000	547000	189452	137500	7957000	0.66	4121000
CAA	40	53000	940000	222100	139500	8884000	0.74	3194000
CAC	46	53000	547000	178261	127500	8200000	0.68	3878000
BVV	45	53000	547000	182000	129000	8190000	0.68	3888000
CAD	46	52000	547000	176674	129500	8127000	0.67	3951000
CAM	47	53000	577000	155383	105000	7303000	0.6	4775000
CAQ	50	53000	516000	146140	103500	7307000	0.61	4771000
CBB	56	51000	732000	116036	86500	6498000	0.54	5580000
CBE	55	51000	732000	117691	86000	6473000	0.54	5605000
ART	46	52000	448000	145174	97500	6678000	0.55	5400000
BHB	28	51000	769000	152357	97500	4266000	0.35	7812000
BSR	8	69000	338000	203125	175000	1625000	0.13	10453000
BSS	6	115000	338000	216833	195500	1301000	0.11	10777000
BTR	7	54000	718000	278000	206000	1946000	0.16	10132000
BTP	8	64000	729000	322625	267500	2581000	0.21	9497000
ASR	9	54000	678000	342222	333000	3080000	0.26	8998000
AQA	40	51000	949000	200950	100500	8038000	0.67	4040000
AQD	47	51000	1232000	193872	110000	9112000	0.75	2966000
AID	44	52000	981000	235364	156500	10356000	0.86	1722000
AST	19	59000	811000	277895	240000	5280000	0.44	6798000
BHE	25	51000	562000	171000	116000	4275000	0.35	7803000
BHD	16	52000	667000	169625	85000	2714000	0.22	9364000
BHM	41	56000	1067000	238610	170000	9783000	0.81	2295000
ASV	15	52000	649000	199133	94000	2987000	0.25	9091000
AMP	27	56000	689000	285963	241000	7721000	0.64	4357000
CPB	28	58000	828000	233321	145500	6533000	0.54	5545000
BHL	19	57000	820000	218105	115000	4144000	0.34	7934000
BHK	25	55000	544000	178200	166000	4455000	0.37	7623000
AQG	24	54000	1096000	237208	134500	5693000	0.47	6385000
CFF	10	57000	884000	343700	206000	3437000	0.28	8641000
ASB	8	68000	660000	297875	227500	2383000	0.2	9695000
AFP	17	140000	1532000	704000	746000	11968000	0.99	110000
CPD	32	57000	1082000	286531	173000	9169000	0.76	2909000
ARE	15	94000	1079000	421667	344000	6325000	0.52	5753000
AQM	25	55000	1079000	350480	244000	8762000	0.73	3316000
BFN	25	51000	628000	149840	102000	3746000	0.31	8332000
ARS	14	54000	423000	155857	100000	2182000	0.18	9896000
BGM	23	64000	910000	215696	133000	4961000	0.41	7117000
BGP	16	51000	511000	254125	188000	4066000	0.34	8012000
BFH	13	57000	926000	243077	130000	3160000	0.26	8918000
BGR	14	55000	949000	244500	125500	3423000	0.28	8655000
ASN	12	55000	851000	228000	68500	2736000	0.23	9342000
BGK	12	51000	892000	234250	135000	2811000	0.23	9267000
BGS	12	55000	642000	289583	275000	3475000	0.29	8603000
BGD	17	55000	628000	262529	167000	4463000	0.37	7615000
BGI	7	97000	896000	384857	188000	2694000	0.22	9384000
ALD	20	52000	521000	245550	265500	4911000	0.41	7167000
BFS	12	53000	721000	282667	245500	3392000	0.28	8686000
BGB	17	54000	895000	249059	155000	4234000	0.35	7844000
BGF	12	53000	715000	236083	160500	2833000	0.23	9245000
BGG	10	53000	715000	228500	114000	2285000	0.19	9793000
ARR	30	60000	1066000	295333	231000	8860000	0.73	3218000
BFT	15	51000	906000	234533	91000	3518000	0.29	8560000
BGE	17	54000	906000	249000	125000	4233000	0.35	7845000
BGL	10	55000	1069000	259700	166500	2597000	0.22	9481000
BFV	16	51000	397000	113125	89500	1810000	0.15	10268000
BGA	13	54000	795000	206231	111000	2681000	0.22	9397000
BGT	17	53000	782000	255353	189000	4341000	0.36	7737000
BGV	16	51000	642000	242250	143500	3876000	0.32	8202000
BGH	14	61000	908000	252857	192000	3540000	0.29	8538000
BGN	15	52000	925000	243867	109000	3658000	0.3	8420000
BGC	9	54000	421000	203111	154000	1828000	0.15	10250000
BGQ	8	65000	421000	221000	189500	1768000	0.15	10310000
CKV	11	52000	462000	227091	214000	2498000	0.21	9580000
AEN	22	51000	1092000	302636	115000	6658000	0.55	5420000
BDN	24	54000	1036000	299583	249000	7190000	0.6	4888000
BPI	3	104000	613000	367667	386000	1103000	0.09	10975000
BPN	8	78000	613000	257875	242000	2063000	0.17	10015000
BVC	28	51000	899000	135607	90000	3797000	0.31	8281000
CNQ	16	53000	459000	127125	79000	2034000	0.17	10044000
BVA	21	51000	312000	90429	69000	1899000	0.16	10179000
CMT	38	51000	765000	151947	112000	5774000	0.48	6304000
CNG	13	53000	763000	163692	73000	2128000	0.18	9950000
CNK	30	51000	1037000	187600	165000	5628000	0.47	6450000
CNM	18	52000	618000	138056	73000	2485000	0.21	9593000
CNP	17	55000	622000	162294	90000	2759000	0.23	9319000
CNR	22	51000	509000	96818	71500	2130000	0.18	9948000
BVB	14	51000	176000	92643	78000	1297000	0.11	10781000
CNI	11	52000	760000	208455	64000	2293000	0.19	9785000
CNH	17	56000	506000	115941	84000	1971000	0.16	10107000
CNN	12	57000	616000	213583	99500	2563000	0.21	9515000
BVH	14	57000	875000	185500	87000	2597000	0.22	9481000
CNB	11	57000	615000	175727	87000	1933000	0.16	10145000
BVG	13	57000	614000	162385	87000	2111000	0.17	9967000
CNE	12	57000	614000	176667	89500	2120000	0.18	9958000
CNF	12	53000	615000	172333	90000	2068000	0.17	10010000
CNL	11	57000	614000	176364	87000	1940000	0.16	10138000
BVF	18	57000	699000	249611	147500	4493000	0.37	7585000
CNS	17	58000	699000	273235	175000	4645000	0.38	7433000
CNT	17	58000	699000	273412	175000	4648000	0.39	7430000
BTT	16	54000	448000	147125	68000	2354000	0.2	9724000
APH	18	51000	658000	144722	75000	2605000	0.22	9473000
BTV	21	51000	360000	102381	71000	2150000	0.18	9928000
CNV	34	51000	741000	137559	78000	4677000	0.39	7401000
BCV	46	55000	916000	186913	124000	8598000	0.71	3480000
BDB	43	51000	902000	207767	152000	8934000	0.74	3144000
BDD	38	61000	1092000	211026	119500	8019000	0.66	4059000
BDA	28	56000	982000	276571	158000	7744000	0.64	4334000
BDH	38	53000	916000	199684	148500	7588000	0.63	4490000
BDI	44	51000	916000	164955	120500	7258000	0.6	4820000
CFT	14	52000	1092000	324357	156500	4541000	0.38	7537000
BHG	24	81000	873000	248042	170000	5953000	0.49	6125000
BHI	17	125000	1532000	707176	746000	12022000	1	56000
ANP	9	53000	258000	133000	140000	1197000	0.1	10881000
AAL	11	52000	1092000	281364	204000	3095000	0.26	8983000
ATS	21	57000	419000	153667	117000	3227000	0.27	8851000
BBP	21	57000	419000	156048	121000	3277000	0.27	8801000
CHL	16	60000	629000	191688	159500	3067000	0.25	9011000
AQI	15	65000	262000	133067	125000	1996000	0.17	10082000
ADP	18	55000	1532000	604111	570000	10874000	0.9	1204000
ASP	12	58000	195000	105000	92000	1260000	0.1	10818000
BCS	20	52000	441000	130450	104500	2609000	0.22	9469000
BCT	20	51000	780000	171650	109500	3433000	0.28	8645000
AGE	19	52000	746000	232000	140000	4408000	0.37	7670000
BTC	15	59000	951000	296267	252000	4444000	0.37	7634000
AFE	30	53000	629000	176233	127000	5287000	0.44	6791000
ATR	22	52000	763000	175727	100500	3866000	0.32	8212000
AFC	30	51000	785000	133467	105000	4004000	0.33	8074000
APM	23	54000	1066000	222348	128000	5114000	0.42	6964000
API	17	59000	458000	192471	138000	3272000	0.27	8806000
ASL	25	55000	762000	186800	143000	4670000	0.39	7408000
BTF	23	55000	762000	191348	139000	4401000	0.36	7677000
AAP	24	51000	329000	127625	102000	3063000	0.25	9015000
BBF	15	55000	864000	204867	142000	3073000	0.25	9005000
ALN	18	55000	249000	108667	86000	1956000	0.16	10122000
ALP	18	58000	357000	149500	101500	2691000	0.22	9387000
BBD	17	54000	697000	142824	98000	2428000	0.2	9650000
BBE	18	54000	1079000	204667	101000	3684000	0.31	8394000
AAN	17	61000	317000	122588	79000	2084000	0.17	9994000
CHI	17	53000	220000	104765	81000	1781000	0.15	10297000
APL	14	58000	290000	119500	80000	1673000	0.14	10405000
AEV	28	53000	440000	132036	93000	3697000	0.31	8381000
CHK	15	56000	470000	155533	100000	2333000	0.19	9745000
CHH	17	54000	540000	117059	87000	1990000	0.16	10088000
ADL	9	59000	281000	130778	99000	1177000	0.1	10901000
BDL	15	55000	487000	135533	97000	2033000	0.17	10045000
ADM	10	53000	697000	159200	90500	1592000	0.13	10486000
AKT	11	53000	353000	143273	106000	1576000	0.13	10502000
CHG	16	61000	367000	106125	89000	1698000	0.14	10380000
CHR	8	65000	222000	109000	98500	872000	0.07	11206000
CPI	31	51000	581000	158387	86000	4910000	0.41	7168000
CPM	27	51000	540000	188926	101000	5101000	0.42	6977000
CPK	31	51000	857000	154548	84000	4791000	0.4	7287000
CPL	29	51000	856000	158897	76000	4608000	0.38	7470000
CPQ	24	51000	835000	169458	81500	4067000	0.34	8011000
CPN	18	51000	683000	172444	73500	3104000	0.26	8974000
CPR	17	51000	580000	176765	72000	3005000	0.25	9073000
ALI	17	59000	914000	193059	96000	3282000	0.27	8796000
BDQ	16	51000	735000	212375	97500	3398000	0.28	8680000
BEB	19	56000	885000	220105	111000	4182000	0.35	7896000
BCK	24	51000	692000	169333	81500	4064000	0.34	8014000
BMR	40	51000	1048000	195475	117000	7819000	0.65	4259000
BCG	23	52000	778000	226391	84000	5207000	0.43	6871000
BCM	26	52000	949000	247538	137500	6436000	0.53	5642000
BDT	26	51000	620000	179269	77500	4661000	0.39	7417000
BCB	37	52000	383000	114243	85000	4227000	0.35	7851000
BEE	24	53000	754000	165917	77500	3982000	0.33	8096000
BCF	22	51000	892000	232364	108500	5112000	0.42	6966000
BCI	27	51000	819000	158741	89000	4286000	0.36	7792000
BCC	36	51000	637000	122278	72500	4402000	0.36	7676000
BEC	39	51000	563000	153897	86000	6002000	0.5	6076000
BED	29	51000	611000	121690	72000	3529000	0.29	8549000
BDR	29	53000	714000	226793	130000	6577000	0.54	5501000
BMV	29	51000	817000	200897	78000	5826000	0.48	6252000
BNA	28	51000	674000	183643	101500	5142000	0.43	6936000
BCL	30	52000	864000	198000	88000	5940000	0.49	6138000
BCD	23	55000	571000	140870	90000	3240000	0.27	8838000
BDP	35	53000	565000	165771	98000	5802000	0.48	6276000
BCE	31	51000	904000	204161	153000	6329000	0.52	5749000
BCQ	39	55000	542000	160667	106000	6266000	0.52	5812000
BDV	27	51000	595000	181333	107000	4896000	0.41	7182000
BNB	22	51000	675000	170000	88500	3740000	0.31	8338000
BCH	33	51000	693000	178939	94000	5905000	0.49	6173000
BCP	26	51000	681000	212538	121000	5526000	0.46	6552000
BDS	26	51000	965000	152269	93000	3959000	0.33	8119000
BEA	43	52000	788000	149419	74000	6425000	0.53	5653000
BNC	33	51000	807000	207364	159000	6843000	0.57	5235000
BND	36	51000	914000	222694	140000	8017000	0.66	4061000
CPA	31	51000	490000	109290	73000	3388000	0.28	8690000
AFS	21	56000	1532000	430952	271000	9050000	0.75	3028000
AGB	21	55000	631000	138905	105000	2917000	0.24	9161000
AAC	18	57000	362000	169611	143500	3053000	0.25	9025000
CNC	8	54000	617000	201625	111500	1613000	0.13	10465000
BMQ	6	57000	431000	185500	163000	1113000	0.09	10965000
CBL	2	170000	171000	170500	170500	341000	0.03	11737000
CBM	2	58000	435000	246500	246500	493000	0.04	11585000
CLG	14	51000	690000	191000	111500	2674000	0.22	9404000
ANA	28	51000	1083000	359500	288000	10066000	0.83	2012000
CQC	26	51000	1131000	327308	262500	8510000	0.7	3568000
CQD	26	51000	1131000	327192	262500	8507000	0.7	3571000
CQG	33	51000	963000	211455	115000	6978000	0.58	5100000
CQI	29	53000	910000	232966	145000	6756000	0.56	5322000
CQH	51	53000	713000	121882	85000	6216000	0.51	5862000
CQL	55	51000	457000	101982	83000	5609000	0.46	6469000
CQK	45	52000	666000	178800	108000	8046000	0.67	4032000
CQE	40	51000	873000	146775	100000	5871000	0.49	6207000
ANN	43	51000	628000	121116	100000	5208000	0.43	6870000
CQM	43	51000	628000	118651	96000	5102000	0.42	6976000
CQF	44	51000	806000	181682	108000	7994000	0.66	4084000
CQN	47	51000	628000	158936	109000	7470000	0.62	4608000
CQP	38	53000	961000	218447	148500	8301000	0.69	3777000
BMD	8	59000	420000	148000	101000	1184000	0.1	10894000
BSK	14	61000	665000	314357	340000	4401000	0.36	7677000
BRV	27	53000	1036000	188037	123000	5077000	0.42	7001000
CEN	16	231000	1532000	754875	765500	12078000	1	0
ADK	29	51000	1091000	185345	103000	5375000	0.45	6703000
CKA	19	53000	895000	250105	197000	4752000	0.39	7326000
CHS	20	53000	814000	284700	206500	5694000	0.47	6384000
CHT	20	53000	814000	278800	207000	5576000	0.46	6502000
ATC	24	51000	637000	156708	98500	3761000	0.31	8317000
BMF	6	114000	796000	461000	493500	2766000	0.23	9312000
CPC	19	52000	612000	131158	94000	2492000	0.21	9586000
CKN	2	51000	67000	59000	59000	118000	0.01	11960000
CIG	22	51000	747000	188682	87500	4151000	0.34	7927000
CIL	16	51000	643000	165312	111000	2645000	0.22	9433000
CII	15	57000	828000	189733	94000	2846000	0.24	9232000
CIK	8	54000	1092000	377125	238500	3017000	0.25	9061000
CHQ	12	68000	614000	266167	246500	3194000	0.26	8884000
BDC	35	51000	571000	140886	115000	4931000	0.41	7147000
BDF	33	51000	1012000	172364	116000	5688000	0.47	6390000
BDG	34	51000	564000	167794	117500	5705000	0.47	6373000
BIE	11	60000	221000	97636	78000	1074000	0.09	11004000
BPA	10	62000	221000	98200	79000	982000	0.08	11096000
AEL	13	60000	813000	231000	120000	3003000	0.25	9075000
CIH	16	59000	872000	301000	166500	4816000	0.4	7262000
CIC	23	56000	622000	227348	190000	5229000	0.43	6849000
BDM	14	51000	847000	264071	253500	3697000	0.31	8381000
BAF	23	57000	457000	128478	86000	2955000	0.24	9123000
CPT	25	53000	988000	198960	111000	4974000	0.41	7104000
CQA	36	55000	949000	264556	188500	9524000	0.79	2554000
CQB	29	52000	651000	131207	71000	3805000	0.32	8273000
AKB	43	51000	738000	154372	101000	6638000	0.55	5440000
ARH	34	52000	925000	288853	224500	9821000	0.81	2257000
ARI	31	55000	829000	261484	207000	8106000	0.67	3972000
CKR	24	62000	852000	354333	305500	8504000	0.7	3574000
ARP	44	55000	785000	235727	156500	10372000	0.86	1706000
CMH	29	51000	1091000	278966	150000	8090000	0.67	3988000
ARM	28	52000	1091000	317500	167500	8890000	0.74	3188000
CLI	25	51000	1079000	344160	303000	8604000	0.71	3474000
CMK	24	52000	1079000	366625	311000	8799000	0.73	3279000
APA	33	51000	921000	318879	236000	10523000	0.87	1555000
BTS	38	53000	693000	181053	132000	6880000	0.57	5198000
ANR	39	51000	1092000	220051	136000	8582000	0.71	3496000
ANT	36	51000	1092000	228778	130000	8236000	0.68	3842000
ANV	38	52000	1092000	220368	130000	8374000	0.69	3704000
CMF	35	52000	1073000	254171	179000	8896000	0.74	3182000
CMI	26	52000	1091000	380423	251500	9891000	0.82	2187000
ANS	26	53000	1092000	416731	338500	10835000	0.9	1243000
AQN	39	53000	949000	261179	196000	10186000	0.84	1892000
CLM	27	51000	1092000	352889	201000	9528000	0.79	2550000
CMN	25	51000	1532000	339840	107000	8496000	0.7	3582000
CMD	23	66000	1079000	437000	361000	10051000	0.83	2027000
APD	24	51000	1091000	410292	333500	9847000	0.82	2231000
APC	26	64000	1079000	386423	298500	10047000	0.83	2031000
AVC	21	52000	1092000	504381	440000	10592000	0.88	1486000
CLP	21	107000	1532000	529143	440000	11112000	0.92	966000
CMC	23	52000	1532000	457783	307000	10529000	0.87	1549000
APE	23	51000	1532000	461913	440000	10624000	0.88	1454000
AVD	19	51000	1532000	574316	563000	10912000	0.9	1166000
AVM	21	51000	1532000	512048	479000	10753000	0.89	1325000
APF	21	51000	1532000	496333	312000	10423000	0.86	1655000
CLS	21	51000	1525000	519000	561000	10899000	0.9	1179000
CLT	22	51000	1532000	486409	459500	10701000	0.89	1377000
CME	22	51000	1532000	481500	459500	10593000	0.88	1485000
CLL	20	54000	1532000	529550	503000	10591000	0.88	1487000
CLR	19	51000	1532000	578368	531000	10989000	0.91	1089000
CMB	24	75000	1092000	454667	317500	10912000	0.9	1166000
CMM	26	51000	1062000	391462	291500	10178000	0.84	1900000
CLV	25	51000	1092000	421440	343000	10536000	0.87	1542000
CLK	26	51000	1092000	401577	307000	10441000	0.86	1637000
CQQ	24	51000	1091000	434917	307000	10438000	0.86	1640000
AVL	23	72000	1092000	465261	361000	10701000	0.89	1377000
CQR	26	51000	1092000	395154	307000	10274000	0.85	1804000
CGL	20	55000	789000	306800	205000	6136000	0.51	5942000
AGG	35	52000	949000	234429	155000	8205000	0.68	3873000
CGI	17	54000	886000	181588	90000	3087000	0.26	8991000
CGN	20	54000	739000	244650	196000	4893000	0.41	7185000
CGP	13	53000	1128000	238846	89000	3105000	0.26	8973000
CGG	21	51000	1040000	265000	107000	5565000	0.46	6513000
CGR	29	54000	863000	246793	143000	7157000	0.59	4921000
AQS	32	52000	1092000	334594	247500	10707000	0.89	1371000
AKL	17	51000	554000	208765	149000	3549000	0.29	8529000
ALC	30	57000	879000	280400	253000	8412000	0.7	3666000
AKR	27	53000	890000	302444	304000	8166000	0.68	3912000
ALH	26	54000	879000	310769	311500	8080000	0.67	3998000
ALB	28	51000	879000	287786	285500	8058000	0.67	4020000
ALA	26	54000	880000	311423	311500	8097000	0.67	3981000
ALK	30	54000	890000	302733	252500	9082000	0.75	2996000
CGQ	27	68000	881000	306074	268000	8264000	0.68	3814000
CGK	28	53000	1035000	292179	255000	8181000	0.68	3897000
CHM	28	53000	872000	287500	254500	8050000	0.67	4028000
BHP	26	51000	956000	226808	89500	5897000	0.49	6181000
BHQ	24	52000	955000	271167	122000	6508000	0.54	5570000
BHR	26	52000	1079000	247808	112500	6443000	0.53	5635000
BHS	23	51000	954000	231130	103000	5316000	0.44	6762000
BEF	30	51000	453000	125467	89000	3764000	0.31	8314000
CIF	18	51000	617000	210000	190500	3780000	0.31	8298000
CHN	4	58000	615000	308750	281000	1235000	0.1	10843000
CHP	5	58000	632000	280400	261000	1402000	0.12	10676000
CID	18	74000	1049000	332667	252500	5988000	0.5	6090000

## Sheet: Table S8
Table S8: Isolates heterozygosity among heterozygous regions
Standardized_name	# SNPs	SNPs.kb-1	# homozygous SNPs	# heterozygous SNPs	proportion of heterozygous SNPs	heterozygous SNPs per kb of heterozygous regions	ratio.snp.het.snp.total_per_kb
AAA	42872	3.55	42872	0	0	NA	NA
AAB	46688	3.87	46688	0	0	NA	NA
AAC	66697	5.52	41382	25315	0.379552	2.8	0.51
AAD	62525	5.18	62525	0	0	NA	NA
AAE	46244	3.83	46244	0	0	NA	NA
AAG	55875	4.63	55875	0	0	NA	NA
AAH	52600	4.36	52600	0	0	NA	NA
AAI	43085	3.57	43085	0	0	NA	NA
AAK	46926	3.89	46926	0	0	NA	NA
AAL	66644	5.52	32383	34261	0.51409	3.81	0.69
AAM	50479	4.18	50479	0	0	NA	NA
AAN	70294	5.82	32293	38001	0.540601	3.8	0.65
AAP	68539	5.67	33574	34965	0.510148	3.88	0.68
AAQ	47515	3.93	47515	0	0	NA	NA
AAR	48456	4.01	48456	0	0	NA	NA
AAS	52302	4.33	52302	0	0	NA	NA
AAT	53723	4.45	53723	0	0	NA	NA
AAV	50886	4.21	50886	0	0	NA	NA
ABA	50836	4.21	50836	0	0	NA	NA
ABB	61013	5.05	61013	0	0	NA	NA
ABC	51278	4.25	51278	0	0	NA	NA
ABD	49343	4.09	49343	0	0	NA	NA
ABE	42562	3.52	42562	0	0	NA	NA
ABF	53434	4.42	53434	0	0	NA	NA
ABG	53538	4.43	53538	0	0	NA	NA
ABH	53845	4.46	53845	0	0	NA	NA
ABI	51490	4.26	51490	0	0	NA	NA
ABK	49537	4.1	49537	0	0	NA	NA
ABL	70982	5.88	70982	0	0	NA	NA
ABM	47755	3.95	47755	0	0	NA	NA
ABP	44496	3.68	44496	0	0	NA	NA
ABQ	42848	3.55	42848	0	0	NA	NA
ABR	42682	3.53	42682	0	0	NA	NA
ABS	42657	3.53	42657	0	0	NA	NA
ABT	42986	3.56	42986	0	0	NA	NA
ABV	84868	7.03	22877	61991	0.73044	5.29	0.75
ACA	25551	2.12	25551	0	0	NA	NA
ACB	25605	2.12	25605	0	0	NA	NA
ACC	68090	5.64	68090	0	0	NA	NA
ACD	62419	5.17	62419	0	0	NA	NA
ACF	42639	3.53	42639	0	0	NA	NA
ACG	44262	3.66	44262	0	0	NA	NA
ACH	44503	3.68	44503	0	0	NA	NA
ACI	62994	5.22	62994	0	0	NA	NA
ACK	61198	5.07	61198	0	0	NA	NA
ACL	64550	5.34	64550	0	0	NA	NA
ACM	61466	5.09	61466	0	0	NA	NA
ACN	23030	1.91	23030	0	0	NA	NA
ACP	43074	3.57	43074	0	0	NA	NA
ACQ	77273	6.4	77273	0	0	NA	NA
ACR	43596	3.61	43596	0	0	NA	NA
ACS	47210	3.91	47210	0	0	NA	NA
ACT	43038	3.56	43038	0	0	NA	NA
ACV	43066	3.57	43066	0	0	NA	NA
ADA	62285	5.16	62285	0	0	NA	NA
ADB	44873	3.72	44873	0	0	NA	NA
ADC	42594	3.53	42594	0	0	NA	NA
ADD	43038	3.56	43038	0	0	NA	NA
ADE	74022	6.13	74022	0	0	NA	NA
ADF	75878	6.28	75878	0	0	NA	NA
ADG	63527	5.26	63527	0	0	NA	NA
ADH	61327	5.08	61327	0	0	NA	NA
ADI	43151	3.57	43151	0	0	NA	NA
ADK	63171	5.23	37114	26057	0.412484	3.89	0.74
ADL	75765	6.27	30945	44820	0.591566	4.11	0.66
ADM	72819	6.03	32946	39873	0.547563	3.8	0.63
ADN	62766	5.2	62766	0	0	NA	NA
ADP	50450	4.18	47319	3131	0.0620614	2.6	0.62
ADQ	62621	5.18	62621	0	0	NA	NA
ADR	42508	3.52	42508	0	0	NA	NA
ADS	43029	3.56	43029	0	0	NA	NA
ADT	100	0.01	100	0	0	NA	NA
ADV	7359	0.61	7359	0	0	NA	NA
AEA	48312	4	48312	0	0	NA	NA
AEB	74793	6.19	35917	38876	0.519781	3.94	0.64
AEC	78687	6.51	32144	46543	0.591495	4.33	0.67
AEE	77418	6.41	39449	37969	0.490441	4.39	0.68
AEF	62552	5.18	62552	0	0	NA	NA
AEG	52280	4.33	52280	0	0	NA	NA
AEH	48968	4.05	48968	0	0	NA	NA
AEI	55805	4.62	55805	0	0	NA	NA
AEK	46527	3.85	46527	0	0	NA	NA
AEL	72219	5.98	39122	33097	0.458287	3.65	0.61
AEM	50189	4.16	47159	3030	0.0603718	4.55	1.09
AEN	67373	5.58	51392	15981	0.237202	2.95	0.53
AEP	61295	5.07	61295	0	0	NA	NA
AEQ	48790	4.04	48790	0	0	NA	NA
AER	52079	4.31	46168	5911	0.113501	3.21	0.74
AES	46056	3.81	46056	0	0	NA	NA
AET	46468	3.85	46468	0	0	NA	NA
AEV	68065	5.64	36099	31966	0.469639	3.81	0.68
AFA	47264	3.91	47264	0	0	NA	NA
AFB	48529	4.02	48529	0	0	NA	NA
AFC	66068	5.47	34193	31875	0.482457	3.95	0.72
AFD	25931	2.15	25931	0	0	NA	NA
AFE	62805	5.2	36322	26483	0.42167	3.9	0.75
AFF	49046	4.06	49046	0	0	NA	NA
AFG	57359	4.75	57359	0	0	NA	NA
AFH	61502	5.09	61502	0	0	NA	NA
AFI	46921	3.88	46921	0	0	NA	NA
AFK	68308	5.66	68308	0	0	NA	NA
AFL	58139	4.81	58139	0	0	NA	NA
AFM	63117	5.23	63117	0	0	NA	NA
AFN	62669	5.19	62669	0	0	NA	NA
AFP	48355	4	48119	236	0.00488057	2.15	0.54
AFQ	52097	4.31	52097	0	0	NA	NA
AFR	50923	4.22	50923	0	0	NA	NA
AFS	58552	4.85	47758	10794	0.184349	3.56	0.73
AFT	51260	4.24	51260	0	0	NA	NA
AFV	46080	3.82	46080	0	0	NA	NA
AGA	42762	3.54	42762	0	0	NA	NA
AGB	57000	4.72	33671	23329	0.409281	2.55	0.54
AGC	50356	4.17	45216	5140	0.102073	2.95	0.71
AGE	65234	5.4	33990	31244	0.478953	4.07	0.75
AGF	42942	3.56	42942	0	0	NA	NA
AGG	63490	5.26	58277	5213	0.0821074	1.35	0.26
AGH	42592	3.53	42592	0	0	NA	NA
AGI	42994	3.56	42994	0	0	NA	NA
AGK	51923	4.3	51923	0	0	NA	NA
AGL	43585	3.61	43585	0	0	NA	NA
AGM	53519	4.43	53519	0	0	NA	NA
AGN	43915	3.64	43915	0	0	NA	NA
AGP	51572	4.27	49063	2509	0.0486504	5.72	1.34
AGR	67676	5.6	67676	0	0	NA	NA
AGS	42714	3.54	42714	0	0	NA	NA
AGT	53325	4.42	53325	0	0	NA	NA
AGV	42783	3.54	42783	0	0	NA	NA
AHA	52500	4.35	52500	0	0	NA	NA
AHB	47433	3.93	47433	0	0	NA	NA
AHC	48580	4.02	48580	0	0	NA	NA
AHD	43092	3.57	43092	0	0	NA	NA
AHE	42589	3.53	42589	0	0	NA	NA
AHF	48908	4.05	48908	0	0	NA	NA
AHG	42683	3.53	42683	0	0	NA	NA
AHH	68352	5.66	68352	0	0	NA	NA
AHI	43398	3.59	43398	0	0	NA	NA
AHK	46341	3.84	46341	0	0	NA	NA
AHL	48054	3.98	48054	0	0	NA	NA
AHM	47369	3.92	47369	0	0	NA	NA
AHN	42374	3.51	42374	0	0	NA	NA
AHP	48250	3.99	45249	3001	0.0621969	0.74	0.19
AHQ	60494	5.01	60494	0	0	NA	NA
AHR	42774	3.54	42774	0	0	NA	NA
AHS	75709	6.27	75709	0	0	NA	NA
AHT	43122	3.57	43122	0	0	NA	NA
AHV	50020	4.14	47305	2715	0.0542783	3.95	0.95
AIA	46115	3.82	46115	0	0	NA	NA
AIB	46167	3.82	46167	0	0	NA	NA
AIC	46159	3.82	46159	0	0	NA	NA
AID	48742	4.04	46340	2402	0.0492799	1.39	0.34
AIE	47729	3.95	47729	0	0	NA	NA
AIF	44600	3.69	40095	4505	0.101009	0.83	0.22
AIG	47777	3.96	47777	0	0	NA	NA
AII	44147	3.66	42102	2045	0.0463225	1.23	0.34
AIK	43321	3.59	42037	1284	0.0296392	0.85	0.24
AIL	44829	3.71	40271	4558	0.101675	0.78	0.21
AIM	50929	4.22	39114	11815	0.23199	1.33	0.32
AIN	44430	3.68	41494	2936	0.0660815	0.83	0.23
AIP	49569	4.1	44464	5105	0.102988	0.64	0.16
AIQ	47267	3.91	39269	7998	0.169209	0.85	0.22
AIR	42709	3.54	42709	0	0	NA	NA
AIT	42683	3.53	42683	0	0	NA	NA
AKB	78487	6.5	73320	5167	0.0658326	0.95	0.15
AKC	79612	6.59	72593	7019	0.0881651	0.99	0.15
AKD	78831	6.53	73887	4944	0.0627164	1.01	0.15
AKE	75530	6.25	75530	0	0	NA	NA
AKG	74047	6.13	74047	0	0	NA	NA
AKH	75887	6.28	75887	0	0	NA	NA
AKI	61663	5.11	61663	0	0	NA	NA
AKL	67948	5.63	54901	13047	0.192014	1.53	0.27
AKM	78382	6.49	78382	0	0	NA	NA
AKN	62706	5.19	62706	0	0	NA	NA
AKP	42751	3.54	42751	0	0	NA	NA
AKQ	52138	4.32	52138	0	0	NA	NA
AKR	64803	5.37	58954	5849	0.0902582	1.5	0.28
AKS	55664	4.61	55664	0	0	NA	NA
AKT	71777	5.94	31827	39950	0.556585	3.8	0.64
AKV	42950	3.56	42950	0	0	NA	NA
ALA	64666	5.35	58879	5787	0.0894906	1.45	0.27
ALB	64492	5.34	58618	5874	0.0910811	1.46	0.27
ALC	64505	5.34	58969	5536	0.0858228	1.51	0.28
ALD	70912	5.87	51472	19440	0.274143	2.71	0.46
ALE	42972	3.56	42972	0	0	NA	NA
ALG	51601	4.27	51601	0	0	NA	NA
ALH	64271	5.32	58501	5770	0.0897761	1.44	0.27
ALI	86950	7.2	70750	16200	0.186314	1.84	0.26
ALK	63635	5.27	59090	4545	0.071423	1.52	0.29
ALL	46123	3.82	39698	6425	0.139301	0.78	0.2
ALM	45766	3.79	39641	6125	0.133833	0.78	0.21
ALN	71303	5.9	32859	38444	0.539164	3.8	0.64
ALP	69838	5.78	34242	35596	0.509694	3.79	0.66
ALQ	42959	3.56	42959	0	0	NA	NA
ALR	81176	6.72	29983	51193	0.630642	4.57	0.68
ALS	43126	3.57	43126	0	0	NA	NA
ALT	43053	3.56	43053	0	0	NA	NA
ALV	85367	7.07	22049	63318	0.741715	5.38	0.76
AMA	47184	3.91	38474	8710	0.184596	0.81	0.21
AMB	62522	5.18	62522	0	0	NA	NA
AMC	62634	5.19	62634	0	0	NA	NA
AMD	65433	5.42	65433	0	0	NA	NA
AMF	65491	5.42	65491	0	0	NA	NA
AMG	78714	6.52	24634	54080	0.687044	4.66	0.71
AMH	166452	13.78	166452	0	0	NA	NA
AMI	78948	6.54	25139	53809	0.681575	4.74	0.72
AMK	76864	6.36	25981	50883	0.661987	4.53	0.71
AML	75678	6.27	26078	49600	0.655408	4.58	0.73
AMM	70453	5.83	70453	0	0	NA	NA
AMN	92215	7.63	20635	71580	0.776229	6.01	0.79
AMP	54334	4.5	43496	10838	0.19947	2.49	0.55
AMQ	78429	6.49	25080	53349	0.68022	4.68	0.72
AMR	42935	3.55	42935	0	0	NA	NA
AMS	45035	3.73	39943	5092	0.113068	0.76	0.2
AMT	44094	3.65	41920	2174	0.0493038	0.85	0.23
ANA	63774	5.28	59088	4686	0.0734782	2.33	0.44
ANC	62601	5.18	62601	0	0	NA	NA
AND	62591	5.18	62591	0	0	NA	NA
ANE	62452	5.17	62452	0	0	NA	NA
ANF	62263	5.16	62263	0	0	NA	NA
ANG	62526	5.18	62526	0	0	NA	NA
ANH	62446	5.17	62446	0	0	NA	NA
ANI	62732	5.19	62732	0	0	NA	NA
ANK	62497	5.17	62497	0	0	NA	NA
ANL	86350	7.15	43195	43155	0.499768	3.61	0.5
ANM	85165	7.05	43640	41525	0.487583	3.48	0.49
ANN	64415	5.33	40914	23501	0.364837	3.42	0.64
ANP	69442	5.75	26711	42731	0.615348	3.93	0.68
ANQ	42592	3.53	42592	0	0	NA	NA
ANR	64875	5.37	61141	3734	0.0575568	1.07	0.2
ANS	63224	5.23	61485	1739	0.0275054	1.4	0.27
ANT	65139	5.39	61190	3949	0.0606242	1.03	0.19
ANV	65208	5.4	61256	3952	0.0606061	1.07	0.2
APA	63466	5.25	61374	2092	0.0329625	1.35	0.26
APC	64509	5.34	62038	2471	0.0383047	1.22	0.23
APD	64774	5.36	62251	2523	0.0389508	1.13	0.21
APE	64029	5.3	62404	1625	0.0253791	1.12	0.21
APF	64072	5.3	62272	1800	0.0280934	1.09	0.21
APG	48006	3.97	48006	0	0	NA	NA
APH	59578	4.93	38206	21372	0.358723	2.26	0.46
API	68623	5.68	31559	37064	0.54011	4.21	0.74
APK	79106	6.55	24650	54456	0.688393	4.67	0.71
APL	69856	5.78	30664	39192	0.56104	3.77	0.65
APM	64114	5.31	34602	29512	0.460305	4.24	0.8
APN	79007	6.54	25776	53231	0.67375	4.69	0.72
APP	61961	5.13	39661	22300	0.359904	3.55	0.69
APQ	75577	6.26	75577	0	0	NA	NA
APR	75732	6.27	75732	0	0	NA	NA
APS	44618	3.69	40884	3734	0.0836882	0.84	0.23
APT	42776	3.54	42776	0	0	NA	NA
APV	42341	3.51	42341	0	0	NA	NA
AQA	49143	4.07	46079	3064	0.0623487	0.76	0.19
AQB	42937	3.55	42937	0	0	NA	NA
AQC	47571	3.94	45394	2177	0.0457632	0.85	0.22
AQD	49020	4.06	46483	2537	0.0517544	0.86	0.21
AQE	47932	3.97	45324	2608	0.0544104	1.03	0.26
AQG	54822	4.54	40084	14738	0.268834	2.31	0.51
AQH	62227	5.15	14342	47885	0.769521	4.21	0.82
AQI	65679	5.44	28781	36898	0.561793	3.66	0.67
AQM	65641	5.43	53049	12592	0.191831	3.8	0.7
AQN	63555	5.26	60939	2616	0.0411612	1.38	0.26
AQP	48007	3.97	45781	2226	0.0463682	0.63	0.16
AQQ	43685	3.62	41311	2374	0.0543436	0.91	0.25
AQR	44653	3.7	40233	4420	0.0989855	0.84	0.23
AQS	62590	5.18	60165	2425	0.0387442	1.77	0.34
AQT	69879	5.79	38867	31012	0.443796	3.36	0.58
ARA	78741	6.52	39810	38931	0.494418	4.29	0.66
ARB	76486	6.33	38903	37583	0.491371	3.94	0.62
ARC	44120	3.65	41330	2790	0.0632366	1.02	0.28
ARE	58511	4.84	42490	16021	0.273812	2.78	0.57
ARG	68061	5.64	68061	0	0	NA	NA
ARH	67859	5.62	61483	6376	0.0939595	2.82	0.5
ARI	70548	5.84	60373	10175	0.144228	2.56	0.44
ARK	43956	3.64	41869	2087	0.0474793	0.87	0.24
ARL	45013	3.73	41214	3799	0.0843978	0.78	0.21
ARM	64667	5.35	60466	4201	0.0649636	1.32	0.25
ARN	82868	6.86	42983	39885	0.481308	3.99	0.58
ARP	64226	5.32	61549	2677	0.0416809	1.57	0.3
ARQ	42347	3.51	42347	0	0	NA	NA
ARR	66719	5.52	63146	3573	0.053553	1.11	0.2
ARS	66561	5.51	42613	23948	0.35979	2.42	0.44
ART	48185	3.99	44076	4109	0.0852755	0.76	0.19
ARV	43022	3.56	43022	0	0	NA	NA
ASA	49347	4.09	44054	5293	0.107261	0.74	0.18
ASB	63288	5.24	33896	29392	0.464417	3.03	0.58
ASC	77037	6.38	43399	33638	0.436647	3.35	0.53
ASD	43786	3.63	41843	1943	0.0443749	0.93	0.26
ASE	43656	3.61	41706	1950	0.0446674	0.94	0.26
ASG	42666	3.53	42666	0	0	NA	NA
ASH	71496	5.92	36662	34834	0.487216	3.66	0.62
ASL	66262	5.49	35419	30843	0.46547	4.16	0.76
ASM	74710	6.19	54649	20061	0.268518	2.33	0.38
ASN	75239	6.23	46360	28879	0.38383	3.09	0.5
ASP	71670	5.93	27612	44058	0.614734	4.07	0.69
ASR	53806	4.45	37184	16622	0.308925	1.85	0.42
ASS	44701	3.7	44701	0	0	NA	NA
AST	50184	4.15	38453	11731	0.23376	1.73	0.42
ASV	53155	4.4	30924	22231	0.41823	2.45	0.56
ATA	42868	3.55	42868	0	0	NA	NA
ATB	84272	6.98	24003	60269	0.715172	5.41	0.78
ATC	64818	5.37	30331	34487	0.532059	4.15	0.77
ATD	50732	4.2	50732	0	0	NA	NA
ATE	62289	5.16	62289	0	0	NA	NA
ATH	44025	3.65	41376	2649	0.0601704	0.84	0.23
ATM	43247	3.58	43247	0	0	NA	NA
ATN	43041	3.56	43041	0	0	NA	NA
ATP	75885	6.28	75885	0	0	NA	NA
ATQ	48938	4.05	48938	0	0	NA	NA
ATR	64234	5.32	32935	31299	0.487265	3.81	0.72
ATS	66671	5.52	31236	35435	0.53149	4	0.72
ATV	79605	6.59	29154	50451	0.633767	4.37	0.66
AVB	47764	3.95	47764	0	0	NA	NA
AVC	64054	5.3	62252	1802	0.0281325	1.21	0.23
AVD	63593	5.27	62468	1125	0.0176906	0.96	0.18
AVH	42765	3.54	42765	0	0	NA	NA
AVI	62131	5.14	62131	0	0	NA	NA
AVK	43340	3.59	43340	0	0	NA	NA
AVL	63678	5.27	62117	1561	0.024514	1.13	0.21
AVM	63786	5.28	62377	1409	0.0220895	1.06	0.2
AVN	86031	7.12	45212	40819	0.474469	3.38	0.47
AVP	88917	7.36	43039	45878	0.515964	3.86	0.52
AVQ	90003	7.45	43197	46806	0.520049	3.97	0.53
AVR	90171	7.47	42836	47335	0.524947	3.94	0.53
AVS	91561	7.58	42485	49076	0.535992	4.06	0.54
AVT	90019	7.45	43296	46723	0.519035	3.95	0.53
AVV	82391	6.82	60787	21604	0.262213	3	0.44
BAA	81257	6.73	61107	20150	0.247979	2.95	0.44
BAB	82692	6.85	60350	22342	0.270183	3.06	0.45
BAC	82625	6.84	60969	21656	0.2621	2.96	0.43
BAD	82196	6.81	60603	21593	0.262701	3.09	0.45
BAE	82522	6.83	60477	22045	0.267141	2.98	0.44
BAF	87289	7.23	62558	24731	0.283323	2.71	0.37
BAG	109626	9.08	109626	0	0	NA	NA
BAH	110370	9.14	110370	0	0	NA	NA
BAI	77220	6.39	77220	0	0	NA	NA
BAK	76505	6.33	76505	0	0	NA	NA
BAL	126303	10.46	126303	0	0	NA	NA
BAM	84486	7	84486	0	0	NA	NA
BAN	73116	6.05	73116	0	0	NA	NA
BAP	72925	6.04	72925	0	0	NA	NA
BAQ	84480	6.99	84480	0	0	NA	NA
BAR	42981	3.56	42981	0	0	NA	NA
BAS	42983	3.56	42983	0	0	NA	NA
BAT	43008	3.56	43008	0	0	NA	NA
BAV	42739	3.54	42739	0	0	NA	NA
BBA	42759	3.54	42759	0	0	NA	NA
BBB	42485	3.52	42485	0	0	NA	NA
BBC	83317	6.9	24154	59163	0.710095	5.19	0.75
BBD	69389	5.75	33303	36086	0.520054	3.74	0.65
BBE	67543	5.59	35122	32421	0.480005	3.86	0.69
BBF	68837	5.7	34671	34166	0.496332	3.79	0.66
BBG	71763	5.94	37565	34198	0.476541	3.73	0.63
BBH	43197	3.58	43197	0	0	NA	NA
BBI	43097	3.57	43097	0	0	NA	NA
BBK	43352	3.59	43352	0	0	NA	NA
BBL	62200	5.15	62200	0	0	NA	NA
BBM	79266	6.56	79266	0	0	NA	NA
BBP	66391	5.5	31210	35181	0.529906	4	0.73
BBQ	45547	3.77	45547	0	0	NA	NA
BBR	65253	5.4	65253	0	0	NA	NA
BBS	45919	3.8	45919	0	0	NA	NA
BBT	89544	7.41	36340	53204	0.594166	4.47	0.6
BBV	46043	3.81	41155	4888	0.106162	1.49	0.39
BCA	44014	3.64	41634	2380	0.0540737	0.85	0.23
BCB	83898	6.95	74605	9293	0.110765	1.18	0.17
BCC	82839	6.86	73672	9167	0.11066	1.19	0.17
BCD	85291	7.06	74812	10479	0.122862	1.19	0.17
BCE	83514	6.91	76150	7364	0.0881768	1.28	0.19
BCF	83879	6.94	75800	8079	0.0963173	1.16	0.17
BCG	84266	6.98	75578	8688	0.103102	1.26	0.18
BCH	83906	6.95	75809	8097	0.0965008	1.31	0.19
BCI	84562	7	75002	9560	0.113053	1.23	0.18
BCK	84931	7.03	75216	9715	0.114387	1.21	0.17
BCL	83806	6.94	76633	7173	0.0855905	1.17	0.17
BCM	82798	6.86	75796	7002	0.0845673	1.24	0.18
BCN	79777	6.61	79777	0	0	NA	NA
BCP	83189	6.89	75488	7701	0.0925723	1.18	0.17
BCQ	83686	6.93	76171	7515	0.0898	1.29	0.19
BCR	85985	7.12	20242	65743	0.764587	5.67	0.8
BCS	66063	5.47	30161	35902	0.543451	3.79	0.69
BCT	64918	5.37	32439	32479	0.500308	3.76	0.7
BCV	52520	4.35	42235	10285	0.19583	2.96	0.68
BDA	52902	4.38	39585	13317	0.25173	3.07	0.7
BDB	52428	4.34	42548	9880	0.188449	3.14	0.72
BDC	67299	5.57	39534	27765	0.412562	3.88	0.7
BDD	53787	4.45	40201	13586	0.252589	3.35	0.75
BDE	55880	4.63	38327	17553	0.31412	3.21	0.69
BDF	66092	5.47	41179	24913	0.376944	3.9	0.71
BDG	66112	5.47	41066	25046	0.378842	3.93	0.72
BDH	54238	4.49	40061	14177	0.261385	3.16	0.7
BDI	54127	4.48	40517	13610	0.251446	2.82	0.63
BDK	47842	3.96	47842	0	0	NA	NA
BDL	73045	6.05	33825	39220	0.536929	3.9	0.64
BDM	71939	5.96	48270	23669	0.329015	2.82	0.47
BDN	66059	5.47	61000	5059	0.0765831	1.03	0.19
BDP	84072	6.96	76472	7600	0.0903987	1.21	0.17
BDQ	85618	7.09	74653	10965	0.128069	1.26	0.18
BDR	82774	6.85	75878	6896	0.0833112	1.25	0.18
BDS	84136	6.97	74722	9414	0.11189	1.16	0.17
BDT	83991	6.95	75498	8493	0.101118	1.15	0.17
BDV	84027	6.96	75778	8249	0.0981708	1.15	0.17
BEA	83253	6.89	76399	6854	0.0823274	1.21	0.18
BEB	85611	7.09	75673	9938	0.116083	1.26	0.18
BEC	83878	6.94	76363	7515	0.0895944	1.24	0.18
BED	84956	7.03	74777	10179	0.119815	1.19	0.17
BEE	84594	7	75201	9393	0.111036	1.16	0.17
BEF	67419	5.58	56385	11034	0.163663	1.33	0.24
BEG	63240	5.24	63240	0	0	NA	NA
BEH	60746	5.03	60746	0	0	NA	NA
BEI	69615	5.76	50037	19578	0.281232	1.97	0.34
BEK	74975	6.21	48086	26889	0.35864	2.62	0.42
BEM	75405	6.24	47915	27490	0.364565	2.64	0.42
BEN	69397	5.75	49848	19549	0.281698	1.96	0.34
BEP	44797	3.71	40566	4231	0.0944483	1.04	0.28
BEQ	50512	4.18	37402	13110	0.259542	1.61	0.39
BER	44073	3.65	41684	2389	0.0542055	0.87	0.24
BES	43843	3.63	41410	2433	0.0554935	0.98	0.27
BET	43202	3.58	43202	0	0	NA	NA
BEV	42934	3.55	42934	0	0	NA	NA
BFA	60214	4.99	60214	0	0	NA	NA
BFB	46371	3.84	38639	7732	0.166742	0.84	0.22
BFC	42404	3.51	42404	0	0	NA	NA
BFD	43547	3.61	43547	0	0	NA	NA
BFE	96517	7.99	21224	75293	0.780101	6.39	0.8
BFG	96580	8	20627	75953	0.786426	6.45	0.81
BFH	73794	6.11	47398	26396	0.357698	2.96	0.48
BFK	42620	3.53	42620	0	0	NA	NA
BFL	60316	4.99	60316	0	0	NA	NA
BFM	86428	7.16	19454	66974	0.774911	5.64	0.79
BFN	48250	3.99	29158	19092	0.395689	2.29	0.57
BFP	45472	3.76	45472	0	0	NA	NA
BFQ	42381	3.51	42381	0	0	NA	NA
BFR	42270	3.5	42270	0	0	NA	NA
BFS	72707	6.02	51436	21271	0.292558	2.45	0.41
BFT	69298	5.74	59709	9589	0.138373	1.12	0.2
BFV	74218	6.14	49470	24748	0.33345	2.41	0.39
BGA	73861	6.12	50245	23616	0.319736	2.51	0.41
BGB	72631	6.01	51839	20792	0.286269	2.65	0.44
BGC	74785	6.19	48715	26070	0.348599	2.54	0.41
BGD	70440	5.83	51339	19101	0.271167	2.51	0.43
BGE	69299	5.74	60325	8974	0.129497	1.14	0.2
BGF	73587	6.09	50580	23007	0.31265	2.49	0.41
BGG	74436	6.16	49693	24743	0.332406	2.53	0.41
BGH	72003	5.96	51358	20645	0.286724	2.42	0.41
BGI	74022	6.13	47210	26812	0.362217	2.86	0.47
BGK	75031	6.21	45731	29300	0.390505	3.16	0.51
BGL	74555	6.17	50828	23727	0.318248	2.5	0.41
BGM	71621	5.93	50720	20901	0.291828	2.94	0.5
BGN	72229	5.98	51596	20633	0.285661	2.45	0.41
BGP	67376	5.58	45243	22133	0.3285	2.76	0.49
BGQ	75252	6.23	48841	26411	0.350967	2.56	0.41
BGR	74328	6.15	48787	25541	0.343626	2.95	0.48
BGS	73029	6.05	46447	26582	0.363992	3.09	0.51
BGT	71410	5.91	53013	18397	0.257625	2.38	0.4
BGV	71232	5.9	52462	18770	0.263505	2.29	0.39
BHA	69408	5.75	49882	19526	0.281322	1.96	0.34
BHB	50401	4.17	38993	11408	0.226345	1.46	0.35
BHC	45562	3.77	43054	2508	0.0550459	1.53	0.41
BHD	53019	4.39	34957	18062	0.34067	1.93	0.44
BHE	52132	4.32	37207	14925	0.286292	1.91	0.44
BHF	42980	3.56	42980	0	0	NA	NA
BHG	57984	4.8	36210	21774	0.375517	3.55	0.74
BHH	47740	3.95	47740	0	0	NA	NA
BHI	47149	3.9	46999	150	0.0031814	2.68	0.69
BHK	55477	4.59	34371	21106	0.380446	2.77	0.6
BHL	56010	4.64	34678	21332	0.380861	2.69	0.58
BHM	46922	3.88	42910	4012	0.0855036	1.75	0.45
BHN	42710	3.54	42710	0	0	NA	NA
BHP	66366	5.49	57386	8980	0.13531	1.45	0.26
BHQ	66121	5.47	57760	8361	0.12645	1.5	0.27
BHR	65999	5.46	57746	8253	0.125047	1.46	0.27
BHS	66295	5.49	56807	9488	0.143118	1.4	0.26
BHT	46705	3.87	46705	0	0	NA	NA
BHV	42750	3.54	42750	0	0	NA	NA
BIA	42983	3.56	42983	0	0	NA	NA
BIB	42362	3.51	42362	0	0	NA	NA
BIC	44477	3.68	44477	0	0	NA	NA
BID	42560	3.52	42560	0	0	NA	NA
BIE	81539	6.75	25951	55588	0.681735	5.05	0.75
BIF	42848	3.55	42848	0	0	NA	NA
BIG	43119	3.57	43119	0	0	NA	NA
[truncated: 532 more rows]

## Sheet: Table S9
Table S9: Median distance between clades based on SNPs data
[truncated: 29 more rows]

[truncated: 12 more sheets: Table S10, Table S11, Table S12, Table S13, Table S14, Table S15, Table S16, Table S17, Table S18, Table S19, Table S20, Table S21]
